# Supplementary material for: SRGS: sparse partial least squares-based recursive gene selection for gene regulatory network inference
Source: BMC Genomics. 2022 Nov 30;23:782. doi: 10.1186/s12864-022-09020-7 (PMC9710113; doi:10.1186/s12864-022-09020-7)
Supplement: Supplementary file 1 — Additional file 1: Supplementary Table 1. The performance indexes, AUROC and AUPR, of SRGS and each compared GRN method tested on DREAM3 datasets, simulated single-cell datasets without dropouts, simulated single-cell datasets with dropouts, and experimental single-cell gene expression datasets. The difference of means of AUROC and AUPR between SRGS and each of other methods and the p-value of two-sided paired t-test are also listed. For SINCERITIES, the datasets with sample sizes of 10 and 50 could not be tested. [file 12864_2022_9020_MOESM1_ESM.xlsx]

## Sheet: DREAM
Ground-truth	Gene size	Sample size	SRGS_ROC	SRGS_PR	GENIE3_ROC	GENIE3_PR	ARACNE_ROC	ARACNE_PR	CLR_ROC	CLR_PR	MRNET_ROC	MRNET_PR	PIDC_ROC	PIDC_PR	PPCOR_ROC	PPCOR_PR	BoolNet_ROC	BoolNet_PR	bnlearn_ROC	bnlearn_PR
Ecoli1	10	10	0.777	0.284	0.643	0.186	0.561	0.191	0.559	0.194	0.479	0.182	0.568	0.24	0.634	0.202	0.54	0.148	0.534	0.143
Ecoli2	10	10	0.685	0.356	0.642	0.336	0.631	0.315	0.547	0.282	0.57	0.296	0.663	0.312	0.509	0.262	0.513	0.172	0.66	0.3
Yeast1	10	10	0.928	0.477	0.702	0.162	0.682	0.194	0.635	0.161	0.612	0.163	0.64	0.124	0.578	0.32	0.512	0.119	0.625	0.24
Yeast2	10	10	0.562	0.313	0.544	0.284	0.504	0.288	0.532	0.283	0.501	0.289	0.548	0.299	0.532	0.293	0.5	0.278	0.562	0.355
Yeast3	10	10	0.643	0.367	0.559	0.266	0.623	0.372	0.602	0.35	0.621	0.369	0.617	0.297	0.547	0.306	0.495	0.24	0.54	0.28
Ecoli1	50	50	0.861	0.244	0.792	0.117	0.529	0.029	0.557	0.031	0.562	0.032	0.788	0.064	0.502	0.057	0.567	0.036	0.676	0.16
Ecoli2	50	50	0.841	0.282	0.792	0.135	0.531	0.04	0.545	0.04	0.534	0.04	0.699	0.062	0.537	0.036	0.481	0.031	0.681	0.165
Yeast1	50	50	0.85	0.259	0.855	0.232	0.53	0.037	0.541	0.039	0.529	0.038	0.726	0.071	0.543	0.053	0.545	0.041	0.628	0.104
Yeast2	50	50	0.742	0.205	0.723	0.163	0.5	0.073	0.539	0.074	0.539	0.079	0.643	0.112	0.512	0.08	0.504	0.067	0.593	0.151
Yeast3	50	50	0.658	0.179	0.684	0.159	0.522	0.083	0.51	0.081	0.507	0.081	0.615	0.112	0.533	0.089	0.505	0.072	0.567	0.119
Ecoli1	100	100	0.878	0.239	0.822	0.113	0.51	0.013	0.478	0.012	0.484	0.012	0.712	0.029	0.564	0.018	0.575	0.025	0.671	0.088
Ecoli2	100	100	0.904	0.216	0.895	0.142	0.514	0.014	0.526	0.014	0.525	0.014	0.787	0.037	0.508	0.016	0.583	0.021	0.644	0.06
Yeast1	100	100	0.869	0.238	0.843	0.143	0.517	0.019	0.534	0.02	0.53	0.02	0.779	0.064	0.499	0.03	0.563	0.028	0.657	0.104
Yeast2	100	100	0.775	0.215	0.777	0.171	0.518	0.05	0.546	0.052	0.54	0.053	0.672	0.1	0.524	0.042	0.519	0.043	0.605	0.113
Yeast3	100	100	0.72	0.2	0.704	0.146	0.509	0.062	0.53	0.066	0.528	0.066	0.636	0.112	0.507	0.061	0.523	0.063	0.578	0.122

## Sheet: t_test_DREAM
	ROC_diff	p value of two-sided paired t-test	PR_diff	p value of two-sided paired t-test
SRGS vs GENIE3	0.048	0.0113894	0.088	0.000498132
SRGS vs ARACNE	0.235	2.47887e-06	0.153	8.97697e-06
SRGS vs CLR	0.235	1.16663e-06	0.159	4.69341e-06
SRGS vs MRNET	0.243	1.0309e-06	0.156	8.38792e-06
SRGS vs PIDC	0.107	6.82962e-05	0.136	4.1607e-05
SRGS vs PPCOR	0.245	6.80194e-07	0.148	6.09629e-07
SRGS vs BoolNet	0.252	5.03153e-08	0.18	1.93385e-07
SRGS vs bnlearn	0.165	2.47677e-06	0.105	1.79916e-05

## Sheet: without dropouts
Ground-truth	Gene size	Sample size	SRGS_ROC	SRGS_PR	GENIE3_ROC	GENIE3_PR	SINCERITIES_ROC	SINCERITIES_PR	ARACNE_ROC	ARACNE_PR	CLR_ROC	CLR_PR	MRNET_ROC	MRNET_PR	PIDC_ROC	PIDC_PR	PPCOR_ROC	PPCOR_PR	LEAP_ROC	LEAP_PR	BoolNet_ROC	BoolNet_PR	bnlearn_ROC	bnlearn_PR
Ecoli1	50	10	0.618	0.047	0.647	0.046	/	/	0.518	0.027	0.572	0.033	0.583	0.034	0.522	0.028	0.511	0.027	0.622	0.041	0.558	0.031	0.494	0.025
Ecoli2	50	10	0.571	0.043	0.569	0.041	/	/	0.52	0.037	0.511	0.035	0.524	0.036	0.516	0.045	0.548	0.039	0.585	0.044	0.525	0.037	0.537	0.041
Yeast1	50	10	0.646	0.061	0.61	0.05	/	/	0.496	0.03	0.505	0.033	0.494	0.031	0.537	0.036	0.55	0.027	0.505	0.04	0.474	0.029	0.537	0.038
Yeast2	50	10	0.536	0.071	0.479	0.068	/	/	0.485	0.061	0.507	0.065	0.5	0.064	0.517	0.072	0.493	0.063	0.534	0.073	0.516	0.069	0.501	0.066
Yeast3	50	10	0.551	0.085	0.52	0.071	/	/	0.522	0.08	0.526	0.08	0.539	0.083	0.489	0.069	0.519	0.07	0.511	0.077	0.492	0.069	0.513	0.075
Ecoli1	50	50	0.794	0.114	0.801	0.161	/	/	0.601	0.067	0.708	0.065	0.7	0.078	0.698	0.083	0.51	0.03	0.702	0.066	0.504	0.026	0.585	0.045
Ecoli2	50	50	0.703	0.082	0.753	0.119	/	/	0.515	0.037	0.574	0.046	0.579	0.047	0.633	0.067	0.54	0.037	0.589	0.042	0.543	0.051	0.541	0.043
Yeast1	50	50	0.652	0.096	0.724	0.162	/	/	0.579	0.063	0.601	0.073	0.599	0.068	0.604	0.064	0.527	0.04	0.522	0.034	0.504	0.032	0.549	0.043
Yeast2	50	50	0.601	0.11	0.596	0.138	/	/	0.54	0.089	0.574	0.099	0.56	0.095	0.577	0.099	0.535	0.059	0.505	0.071	0.52	0.071	0.54	0.084
Yeast3	50	50	0.585	0.106	0.585	0.144	/	/	0.524	0.086	0.556	0.099	0.557	0.09	0.598	0.11	0.515	0.07	0.512	0.079	0.519	0.077	0.528	0.083
Ecoli1	50	100	0.661	0.052	0.661	0.06	0.467	0.022	0.519	0.036	0.586	0.042	0.591	0.054	0.614	0.046	0.541	0.028	0.663	0.054	0.568	0.036	0.525	0.03
Ecoli2	50	100	0.656	0.064	0.637	0.064	0.422	0.026	0.524	0.042	0.578	0.048	0.582	0.052	0.577	0.054	0.533	0.039	0.608	0.052	0.543	0.041	0.518	0.037
Yeast1	50	100	0.633	0.071	0.664	0.095	0.517	0.048	0.545	0.064	0.574	0.061	0.57	0.067	0.592	0.052	0.522	0.037	0.571	0.044	0.57	0.046	0.525	0.037
Yeast2	50	100	0.55	0.092	0.542	0.107	0.523	0.069	0.523	0.088	0.535	0.091	0.522	0.09	0.514	0.068	0.549	0.081	0.549	0.084	0.531	0.075	0.528	0.078
Yeast3	50	100	0.582	0.109	0.57	0.119	0.489	0.07	0.519	0.091	0.546	0.097	0.55	0.096	0.572	0.091	0.522	0.077	0.592	0.112	0.519	0.077	0.526	0.082
Ecoli1	50	500	0.805	0.111	0.826	0.157	0.338	0.017	0.579	0.056	0.731	0.098	0.724	0.085	0.753	0.121	0.606	0.057	0.73	0.078	0.606	0.046	0.624	0.054
Ecoli2	50	500	0.771	0.097	0.794	0.156	0.567	0.029	0.543	0.07	0.655	0.098	0.64	0.093	0.712	0.12	0.567	0.058	0.621	0.059	0.549	0.044	0.534	0.04
Yeast1	50	500	0.771	0.158	0.779	0.237	0.49	0.042	0.6	0.116	0.683	0.171	0.675	0.146	0.722	0.188	0.617	0.11	0.623	0.096	0.601	0.059	0.611	0.061
Yeast2	50	500	0.568	0.126	0.603	0.168	0.542	0.087	0.55	0.104	0.571	0.122	0.584	0.112	0.619	0.142	0.577	0.112	0.542	0.1	0.517	0.072	0.53	0.077
Yeast3	50	500	0.652	0.15	0.686	0.208	0.473	0.066	0.573	0.135	0.603	0.148	0.596	0.147	0.695	0.172	0.587	0.114	0.568	0.13	0.563	0.102	0.543	0.088
Ecoli1	50	1000	0.813	0.124	0.848	0.154	0.544	0.021	0.611	0.072	0.772	0.119	0.761	0.105	0.784	0.13	0.651	0.064	0.757	0.145	0.632	0.06	0.617	0.046
Ecoli2	50	1000	0.728	0.081	0.798	0.127	0.512	0.032	0.593	0.101	0.655	0.1	0.635	0.112	0.709	0.114	0.547	0.047	0.638	0.069	0.56	0.048	0.578	0.05
Yeast1	50	1000	0.751	0.157	0.792	0.205	0.435	0.026	0.593	0.079	0.673	0.125	0.691	0.115	0.77	0.17	0.692	0.118	0.615	0.129	0.578	0.052	0.639	0.067
Yeast2	50	1000	0.622	0.152	0.607	0.149	0.536	0.057	0.569	0.118	0.634	0.148	0.613	0.141	0.639	0.154	0.581	0.116	0.541	0.115	0.52	0.073	0.554	0.085
Yeast3	50	1000	0.622	0.136	0.627	0.181	0.513	0.07	0.553	0.124	0.627	0.157	0.618	0.146	0.673	0.169	0.562	0.115	0.593	0.158	0.538	0.087	0.54	0.084
Ecoli1	50	5000	0.863	0.149	0.878	0.159	0.66	0.017	0.605	0.069	0.803	0.123	0.785	0.108	0.851	0.164	0.742	0.108	0.83	0.146	0.732	0.128	0.669	0.058
Ecoli2	50	5000	0.824	0.116	0.815	0.161	0.568	0.036	0.564	0.075	0.729	0.127	0.705	0.12	0.767	0.147	0.636	0.095	0.729	0.119	0.662	0.107	0.56	0.044
Yeast1	50	5000	0.852	0.219	0.857	0.301	0.604	0.024	0.634	0.119	0.748	0.172	0.738	0.146	0.826	0.245	0.761	0.174	0.722	0.176	0.638	0.092	0.642	0.061
Yeast2	50	5000	0.615	0.165	0.651	0.203	0.524	0.063	0.591	0.141	0.648	0.166	0.639	0.156	0.68	0.188	0.644	0.166	0.561	0.148	0.547	0.091	0.54	0.078
Yeast3	50	5000	0.685	0.169	0.724	0.236	0.542	0.077	0.585	0.16	0.657	0.19	0.634	0.171	0.693	0.19	0.68	0.203	0.64	0.178	0.552	0.103	0.592	0.105
Ecoli1	100	10	0.555	0.018	0.562	0.016	/	/	0.51	0.013	0.539	0.015	0.526	0.014	0.546	0.02	0.548	0.011	0.54	0.031	0.498	0.013	0.52	0.014
Ecoli2	100	10	0.636	0.023	0.608	0.017	/	/	0.503	0.02	0.527	0.014	0.539	0.019	0.53	0.019	0.52	0.012	0.495	0.013	0.483	0.011	0.502	0.012
Yeast1	100	10	0.617	0.033	0.599	0.031	/	/	0.511	0.019	0.524	0.021	0.527	0.021	0.501	0.017	0.539	0.023	0.518	0.018	0.493	0.016	0.518	0.019
Yeast2	100	10	0.556	0.052	0.538	0.045	/	/	0.514	0.044	0.519	0.045	0.509	0.044	0.486	0.039	0.505	0.041	0.508	0.041	0.505	0.04	0.506	0.041
Yeast3	100	10	0.54	0.067	0.529	0.06	/	/	0.504	0.058	0.524	0.062	0.517	0.061	0.522	0.065	0.513	0.058	0.554	0.07	0.48	0.052	0.502	0.056
Ecoli1	100	50	0.722	0.052	0.732	0.113	/	/	0.537	0.026	0.578	0.04	0.573	0.031	0.686	0.031	0.502	0.013	0.575	0.021	0.482	0.012	0.52	0.014
Ecoli2	100	50	0.801	0.074	0.836	0.153	/	/	0.59	0.032	0.667	0.039	0.658	0.035	0.698	0.067	0.512	0.013	0.618	0.021	0.478	0.011	0.541	0.016
Yeast1	100	50	0.655	0.071	0.661	0.129	/	/	0.573	0.055	0.582	0.061	0.58	0.054	0.603	0.043	0.534	0.019	0.544	0.024	0.488	0.016	0.567	0.027
Yeast2	100	50	0.605	0.077	0.605	0.087	/	/	0.527	0.059	0.543	0.058	0.546	0.062	0.56	0.052	0.514	0.041	0.494	0.042	0.505	0.04	0.534	0.048
Yeast3	100	50	0.572	0.085	0.547	0.095	/	/	0.523	0.069	0.55	0.076	0.548	0.075	0.564	0.076	0.532	0.063	0.513	0.061	0.496	0.055	0.517	0.061
Ecoli1	100	100	0.662	0.039	0.679	0.045	0.535	0.014	0.522	0.017	0.588	0.022	0.599	0.027	0.609	0.029	0.559	0.01	0.667	0.039	0.527	0.015	0.531	0.016
Ecoli2	100	100	0.703	0.03	0.748	0.049	0.417	0.009	0.531	0.022	0.628	0.028	0.619	0.029	0.676	0.028	0.545	0.014	0.584	0.017	0.573	0.018	0.529	0.015
Yeast1	100	100	0.566	0.039	0.575	0.059	0.483	0.017	0.559	0.049	0.577	0.057	0.567	0.052	0.575	0.03	0.49	0.024	0.464	0.043	0.534	0.021	0.541	0.023
Yeast2	100	100	0.553	0.055	0.571	0.066	0.504	0.04	0.531	0.061	0.543	0.061	0.537	0.063	0.513	0.048	0.494	0.039	0.506	0.044	0.524	0.045	0.518	0.044
Yeast3	100	100	0.542	0.079	0.547	0.09	0.47	0.053	0.518	0.069	0.54	0.081	0.537	0.076	0.559	0.076	0.506	0.057	0.53	0.068	0.527	0.065	0.505	0.057
Ecoli1	100	500	0.867	0.092	0.884	0.16	0.479	0.012	0.582	0.037	0.768	0.066	0.756	0.064	0.848	0.112	0.66	0.034	0.733	0.058	0.566	0.021	0.604	0.026
Ecoli2	100	500	0.842	0.067	0.863	0.144	0.341	0.008	0.575	0.04	0.732	0.078	0.711	0.061	0.78	0.09	0.628	0.031	0.727	0.055	0.565	0.021	0.556	0.018
Yeast1	100	500	0.731	0.113	0.733	0.197	0.469	0.015	0.601	0.084	0.675	0.13	0.658	0.101	0.732	0.14	0.677	0.097	0.593	0.116	0.552	0.025	0.591	0.03
Yeast2	100	500	0.656	0.112	0.645	0.153	0.467	0.035	0.559	0.083	0.596	0.096	0.593	0.094	0.652	0.121	0.575	0.068	0.571	0.086	0.532	0.049	0.558	0.057
Yeast3	100	500	0.576	0.096	0.592	0.13	0.478	0.05	0.54	0.091	0.578	0.106	0.577	0.102	0.592	0.115	0.538	0.084	0.594	0.094	0.52	0.064	0.55	0.076
Ecoli1	100	1000	0.826	0.08	0.859	0.122	0.471	0.011	0.603	0.039	0.725	0.065	0.708	0.054	0.81	0.125	0.657	0.039	0.716	0.07	0.609	0.032	0.619	0.028
Ecoli2	100	1000	0.811	0.069	0.825	0.105	0.496	0.011	0.559	0.034	0.704	0.061	0.696	0.053	0.741	0.104	0.6	0.035	0.666	0.045	0.593	0.027	0.56	0.018
Yeast1	100	1000	0.705	0.092	0.695	0.153	0.582	0.013	0.614	0.084	0.698	0.142	0.686	0.106	0.714	0.143	0.645	0.077	0.556	0.11	0.574	0.033	0.571	0.025
Yeast2	100	1000	0.602	0.082	0.629	0.14	0.561	0.033	0.552	0.084	0.596	0.101	0.583	0.096	0.623	0.107	0.563	0.063	0.56	0.081	0.505	0.041	0.534	0.047
Yeast3	100	1000	0.596	0.114	0.604	0.141	0.535	0.048	0.54	0.09	0.574	0.106	0.577	0.103	0.601	0.124	0.565	0.088	0.586	0.101	0.524	0.066	0.545	0.07
Ecoli1	100	5000	0.899	0.109	0.929	0.202	0.608	0.009	0.609	0.056	0.816	0.148	0.796	0.088	0.903	0.153	0.714	0.078	0.827	0.107	0.689	0.074	0.626	0.026
Ecoli2	100	5000	0.845	0.087	0.883	0.174	0.641	0.008	0.594	0.051	0.775	0.122	0.756	0.082	0.834	0.132	0.687	0.07	0.761	0.083	0.697	0.083	0.619	0.025
Yeast1	100	5000	0.753	0.117	0.779	0.218	0.585	0.013	0.642	0.112	0.759	0.185	0.753	0.141	0.808	0.208	0.724	0.157	0.65	0.156	0.599	0.044	0.61	0.03
Yeast2	100	5000	0.688	0.128	0.701	0.197	0.551	0.033	0.586	0.115	0.649	0.146	0.644	0.133	0.715	0.165	0.639	0.14	0.626	0.151	0.555	0.068	0.558	0.053
Yeast3	100	5000	0.61	0.132	0.613	0.161	0.562	0.045	0.555	0.107	0.589	0.128	0.58	0.118	0.65	0.154	0.618	0.138	0.607	0.134	0.534	0.076	0.589	0.087

## Sheet: t_test_without dropouts
	ROC_diff	p value of two-sided paired t-test	PR_diff	p value of two-sided paired t-test
SRGS vs GENIE3	-0.011	0.00145898	-0.035	1.73943e-12
SRGS vs SINCERITIES	0.163	1.83116e-12	0.059	1.38065e-14
SRGS vs ARACNE	0.12	7.29318e-17	0.024	7.21574e-12
SRGS vs CLR	0.054	4.62479e-14	0.003	0.212859
SRGS vs MRNET	0.06	2.66452e-15	0.011	6.62625e-06
SRGS vs PIDC	0.025	4.98157e-05	-0.008	0.0245479
SRGS vs PPCOR	0.098	8.46241e-15	0.026	2.66321e-13
SRGS vs LEAP	0.073	2.09938e-15	0.014	4.07965e-06
SRGS vs BoolNet	0.128	1.53234e-19	0.042	5.48059e-17
SRGS vs bnlearn	0.122	4.41904e-18	0.045	5.39822e-17

## Sheet: with dropouts
Ground-truth	Gene size	Sample size	Dropout ratio	SRGS_ROC	SRGS_PR	GENIE3_ROC	GENIE3_PR	SINCERITIES_ROC	SINCERITIES_PR	ARACNE_ROC	ARACNE_PR	CLR_ROC	CLR_PR	MRNET_ROC	MRNET_PR	PIDC_ROC	PIDC_PR	PPCOR_ROC	PPCOR_PR	LEAP_ROC	LEAP_PR	BoolNet_ROC	BoolNet_PR	bnlearn_ROC	bnlearn_PR
Ecoli1	50	50	0.2	0.661	0.056	0.634	0.039	/	/	0.557	0.041	0.596	0.048	0.594	0.055	0.584	0.035	0.602	0.041	0.58	0.039	0.518	0.027	0.527	0.03
Ecoli2	50	50	0.2	0.614	0.045	0.625	0.05	/	/	0.538	0.043	0.583	0.048	0.575	0.048	0.586	0.049	0.541	0.031	0.53	0.036	0.574	0.044	0.496	0.033
Yeast1	50	50	0.2	0.631	0.057	0.623	0.062	/	/	0.559	0.055	0.586	0.062	0.596	0.059	0.59	0.084	0.606	0.04	0.583	0.065	0.52	0.034	0.535	0.04
Yeast2	50	50	0.2	0.56	0.088	0.572	0.093	/	/	0.531	0.089	0.542	0.087	0.555	0.096	0.549	0.084	0.57	0.086	0.543	0.076	0.511	0.068	0.513	0.07
Yeast3	50	50	0.2	0.549	0.096	0.55	0.097	/	/	0.508	0.078	0.511	0.081	0.51	0.079	0.547	0.086	0.537	0.062	0.566	0.092	0.546	0.084	0.528	0.084
Ecoli1	50	50	0.5	0.584	0.032	0.545	0.03	/	/	0.521	0.031	0.559	0.037	0.562	0.041	0.613	0.036	0.519	0.024	0.506	0.03	0.478	0.023	0.517	0.029
Ecoli2	50	50	0.5	0.49	0.031	0.536	0.029	/	/	0.514	0.036	0.503	0.035	0.507	0.035	0.528	0.033	0.542	0.042	0.577	0.027	0.56	0.045	0.505	0.034
Yeast1	50	50	0.5	0.598	0.044	0.619	0.051	/	/	0.542	0.052	0.561	0.052	0.555	0.053	0.595	0.053	0.517	0.034	0.556	0.043	0.502	0.032	0.52	0.036
Yeast2	50	50	0.5	0.6	0.102	0.532	0.082	/	/	0.523	0.082	0.527	0.08	0.531	0.083	0.484	0.073	0.527	0.067	0.544	0.073	0.523	0.072	0.51	0.07
Yeast3	50	50	0.5	0.512	0.078	0.514	0.08	/	/	0.53	0.082	0.531	0.081	0.532	0.081	0.527	0.079	0.518	0.074	0.518	0.075	0.539	0.084	0.524	0.083
Ecoli1	50	50	0.7	0.637	0.038	0.533	0.032	/	/	0.529	0.031	0.592	0.038	0.585	0.037	0.582	0.039	0.537	0.032	0.552	0.03	0.514	0.027	0.531	0.032
Ecoli2	50	50	0.7	0.534	0.035	0.51	0.033	/	/	0.526	0.043	0.527	0.042	0.533	0.043	0.546	0.037	0.538	0.036	0.521	0.033	0.521	0.037	0.496	0.033
Yeast1	50	50	0.7	0.524	0.033	0.559	0.039	/	/	0.51	0.039	0.53	0.045	0.528	0.04	0.574	0.048	0.531	0.028	0.503	0.034	0.505	0.032	0.491	0.03
Yeast2	50	50	0.7	0.57	0.092	0.547	0.091	/	/	0.542	0.093	0.54	0.087	0.546	0.092	0.553	0.088	0.525	0.069	0.506	0.067	0.51	0.068	0.515	0.072
Yeast3	50	50	0.7	0.483	0.081	0.534	0.08	/	/	0.512	0.073	0.515	0.075	0.519	0.074	0.54	0.076	0.558	0.085	0.51	0.069	0.516	0.076	0.517	0.079
Ecoli1	50	100	0.2	0.678	0.05	0.639	0.056	0.465	0.022	0.534	0.04	0.582	0.041	0.584	0.053	0.645	0.052	0.527	0.028	0.695	0.066	0.599	0.041	0.539	0.034
Ecoli2	50	100	0.2	0.592	0.04	0.509	0.032	0.451	0.028	0.528	0.041	0.568	0.044	0.567	0.045	0.544	0.045	0.512	0.039	0.504	0.032	0.568	0.046	0.487	0.031
Yeast1	50	100	0.2	0.572	0.047	0.619	0.059	0.503	0.048	0.557	0.065	0.576	0.059	0.561	0.066	0.629	0.058	0.504	0.032	0.547	0.04	0.583	0.046	0.535	0.04
Yeast2	50	100	0.2	0.533	0.091	0.487	0.085	0.525	0.071	0.522	0.087	0.529	0.089	0.527	0.089	0.523	0.072	0.489	0.069	0.523	0.077	0.507	0.067	0.531	0.08
Yeast3	50	100	0.2	0.544	0.097	0.548	0.106	0.47	0.066	0.519	0.092	0.548	0.095	0.554	0.098	0.545	0.093	0.572	0.1	0.576	0.116	0.494	0.069	0.526	0.082
Ecoli1	50	100	0.5	0.664	0.042	0.636	0.051	0.506	0.027	0.541	0.041	0.581	0.039	0.583	0.051	0.63	0.05	0.554	0.022	0.63	0.052	0.509	0.026	0.502	0.026
Ecoli2	50	100	0.5	0.508	0.032	0.58	0.027	0.421	0.026	0.495	0.033	0.51	0.036	0.513	0.035	0.557	0.04	0.51	0.032	0.542	0.028	0.551	0.043	0.495	0.033
Yeast1	50	100	0.5	0.527	0.034	0.505	0.037	0.538	0.054	0.545	0.047	0.571	0.053	0.561	0.048	0.586	0.046	0.492	0.032	0.563	0.039	0.512	0.033	0.517	0.035
Yeast2	50	100	0.5	0.531	0.1	0.489	0.079	0.528	0.079	0.537	0.089	0.529	0.084	0.531	0.089	0.532	0.078	0.513	0.065	0.537	0.079	0.495	0.064	0.506	0.068
Yeast3	50	100	0.5	0.551	0.094	0.52	0.09	0.434	0.062	0.51	0.087	0.518	0.085	0.52	0.09	0.515	0.081	0.577	0.096	0.583	0.117	0.494	0.069	0.527	0.085
Ecoli1	50	100	0.7	0.651	0.042	0.594	0.048	0.511	0.027	0.519	0.054	0.582	0.047	0.576	0.058	0.6	0.052	0.556	0.033	0.59	0.042	0.524	0.029	0.504	0.026
Ecoli2	50	100	0.7	0.532	0.03	0.566	0.028	0.511	0.036	0.532	0.039	0.545	0.039	0.544	0.038	0.555	0.04	0.523	0.04	0.493	0.031	0.543	0.042	0.522	0.04
Yeast1	50	100	0.7	0.538	0.033	0.507	0.033	0.524	0.04	0.523	0.042	0.525	0.04	0.527	0.042	0.548	0.046	0.556	0.027	0.517	0.034	0.511	0.033	0.507	0.033
Yeast2	50	100	0.7	0.575	0.09	0.481	0.089	0.481	0.066	0.536	0.092	0.548	0.082	0.551	0.091	0.563	0.085	0.481	0.075	0.542	0.085	0.49	0.062	0.509	0.07
Yeast3	50	100	0.7	0.535	0.088	0.502	0.084	0.428	0.058	0.522	0.081	0.532	0.086	0.545	0.089	0.499	0.074	0.544	0.08	0.546	0.099	0.496	0.069	0.519	0.08
Ecoli1	100	50	0.2	0.67	0.031	0.638	0.04	/	/	0.541	0.02	0.587	0.024	0.598	0.028	0.61	0.022	0.512	0.012	0.584	0.023	0.536	0.015	0.543	0.017
Ecoli2	100	50	0.2	0.635	0.022	0.572	0.019	/	/	0.553	0.02	0.582	0.023	0.589	0.022	0.575	0.016	0.556	0.01	0.542	0.014	0.546	0.015	0.535	0.015
Yeast1	100	50	0.2	0.636	0.034	0.608	0.053	/	/	0.542	0.04	0.568	0.044	0.57	0.045	0.612	0.04	0.514	0.017	0.554	0.029	0.54	0.02	0.529	0.02
Yeast2	100	50	0.2	0.567	0.052	0.556	0.059	/	/	0.528	0.054	0.565	0.061	0.56	0.059	0.537	0.049	0.527	0.039	0.521	0.043	0.515	0.042	0.513	0.042
Yeast3	100	50	0.2	0.539	0.079	0.546	0.077	/	/	0.517	0.068	0.557	0.073	0.552	0.077	0.529	0.064	0.503	0.058	0.557	0.079	0.506	0.057	0.528	0.066
Ecoli1	100	50	0.5	0.634	0.021	0.627	0.025	/	/	0.493	0.015	0.6	0.021	0.599	0.022	0.606	0.019	0.519	0.012	0.519	0.019	0.559	0.019	0.504	0.013
Ecoli2	100	50	0.5	0.58	0.015	0.552	0.015	/	/	0.512	0.014	0.535	0.015	0.536	0.015	0.577	0.022	0.472	0.011	0.518	0.012	0.51	0.013	0.51	0.013
Yeast1	100	50	0.5	0.534	0.026	0.537	0.039	/	/	0.55	0.035	0.559	0.033	0.56	0.035	0.576	0.026	0.506	0.016	0.541	0.024	0.532	0.02	0.5	0.017
Yeast2	100	50	0.5	0.541	0.045	0.507	0.049	/	/	0.519	0.05	0.538	0.052	0.539	0.052	0.535	0.045	0.502	0.041	0.526	0.042	0.507	0.041	0.501	0.04
Yeast3	100	50	0.5	0.523	0.066	0.513	0.067	/	/	0.511	0.062	0.55	0.068	0.55	0.069	0.552	0.069	0.497	0.06	0.521	0.075	0.523	0.063	0.511	0.059
Ecoli1	100	50	0.7	0.581	0.019	0.572	0.024	/	/	0.511	0.018	0.557	0.018	0.558	0.022	0.598	0.022	0.516	0.011	0.487	0.019	0.555	0.018	0.52	0.014
Ecoli2	100	50	0.7	0.565	0.014	0.496	0.012	/	/	0.514	0.014	0.56	0.015	0.555	0.015	0.565	0.016	0.555	0.01	0.515	0.011	0.518	0.013	0.528	0.014
Yeast1	100	50	0.7	0.554	0.028	0.525	0.039	/	/	0.535	0.03	0.554	0.032	0.558	0.034	0.575	0.034	0.522	0.018	0.519	0.023	0.496	0.016	0.533	0.021
Yeast2	100	50	0.7	0.517	0.042	0.503	0.048	/	/	0.511	0.047	0.532	0.05	0.532	0.05	0.528	0.045	0.51	0.039	0.511	0.039	0.514	0.042	0.505	0.04
Yeast3	100	50	0.7	0.508	0.065	0.503	0.067	/	/	0.507	0.062	0.542	0.07	0.54	0.069	0.544	0.067	0.488	0.058	0.5	0.066	0.499	0.055	0.504	0.057
Ecoli1	100	100	0.2	0.659	0.029	0.631	0.029	0.526	0.013	0.518	0.016	0.591	0.021	0.597	0.026	0.597	0.025	0.536	0.011	0.653	0.032	0.541	0.016	0.514	0.014
Ecoli2	100	100	0.2	0.694	0.025	0.639	0.022	0.426	0.009	0.539	0.022	0.617	0.026	0.604	0.027	0.612	0.02	0.631	0.009	0.58	0.016	0.546	0.015	0.534	0.016
Yeast1	100	100	0.2	0.573	0.032	0.554	0.052	0.5	0.017	0.556	0.049	0.575	0.053	0.565	0.051	0.586	0.046	0.528	0.015	0.53	0.042	0.535	0.02	0.566	0.03
Yeast2	100	100	0.2	0.55	0.056	0.545	0.059	0.502	0.041	0.531	0.061	0.545	0.061	0.537	0.063	0.579	0.061	0.497	0.042	0.511	0.046	0.527	0.045	0.515	0.044
Yeast3	100	100	0.2	0.52	0.077	0.545	0.086	0.468	0.052	0.521	0.07	0.535	0.079	0.533	0.075	0.543	0.077	0.527	0.054	0.522	0.067	0.522	0.062	0.511	0.06
Ecoli1	100	100	0.5	0.65	0.023	0.565	0.022	0.508	0.013	0.506	0.015	0.581	0.019	0.588	0.021	0.614	0.024	0.491	0.012	0.589	0.026	0.538	0.016	0.503	0.013
Ecoli2	100	100	0.5	0.641	0.019	0.537	0.014	0.448	0.01	0.53	0.017	0.583	0.021	0.569	0.02	0.576	0.018	0.541	0.013	0.538	0.014	0.51	0.013	0.516	0.014
Yeast1	100	100	0.5	0.561	0.024	0.521	0.039	0.462	0.015	0.544	0.042	0.568	0.041	0.573	0.044	0.586	0.036	0.491	0.018	0.469	0.038	0.544	0.023	0.529	0.021
Yeast2	100	100	0.5	0.525	0.045	0.524	0.049	0.512	0.048	0.523	0.057	0.523	0.054	0.526	0.057	0.541	0.048	0.524	0.037	0.529	0.043	0.511	0.042	0.512	0.043
Yeast3	100	100	0.5	0.518	0.069	0.52	0.07	0.495	0.055	0.518	0.068	0.54	0.073	0.541	0.074	0.528	0.067	0.514	0.058	0.527	0.066	0.514	0.06	0.524	0.066
Ecoli1	100	100	0.7	0.624	0.023	0.601	0.024	0.549	0.015	0.531	0.022	0.592	0.021	0.594	0.028	0.607	0.03	0.538	0.012	0.585	0.026	0.511	0.013	0.51	0.014
Ecoli2	100	100	0.7	0.636	0.018	0.533	0.014	0.461	0.01	0.523	0.015	0.586	0.017	0.571	0.018	0.609	0.018	0.543	0.012	0.587	0.014	0.485	0.011	0.5	0.012
Yeast1	100	100	0.7	0.544	0.024	0.522	0.037	0.528	0.018	0.531	0.03	0.584	0.036	0.575	0.036	0.475	0.03	0.519	0.023	0.549	0.039	0.551	0.024	0.515	0.019
Yeast2	100	100	0.7	0.513	0.044	0.499	0.044	0.489	0.039	0.513	0.046	0.535	0.048	0.535	0.049	0.518	0.044	0.497	0.042	0.493	0.042	0.503	0.04	0.498	0.039
Yeast3	100	100	0.7	0.5	0.064	0.508	0.062	0.5	0.059	0.521	0.065	0.519	0.062	0.516	0.064	0.536	0.07	0.528	0.065	0.528	0.065	0.515	0.061	0.51	0.06

## Sheet: t_test_with dropouts
	ROC_diff	p value of two-sided paired t-test	PR_diff	p value of two-sided paired t-test
SRGS vs GENIE3	0.021	8.2833e-05	-0.002	0.106343
SRGS vs SINCERITIES	0.084	3.27357e-07	0.012	7.62696e-06
SRGS vs ARACNE	0.046	3.24655e-09	0	0.91358
SRGS vs CLR	0.018	0.000275908	-0.002	0.116305
SRGS vs MRNET	0.018	0.000225577	-0.004	0.000340282
SRGS vs PIDC	0.008	0.121245	-0.001	0.663296
SRGS vs PPCOR	0.045	9.67937e-09	0.01	7.42114e-11
SRGS vs LEAP	0.03	2.69138e-06	0.002	0.089319
SRGS vs BoolNet	0.049	2.17362e-09	0.009	1.28583e-08
SRGS vs bnlearn	0.057	1.81248e-11	0.008	1.22109e-11

## Sheet: experimental
Dataset	Gene size	Ground-truth	SRGS_ROC	SRGS_PR	GENIE3_ROC	GENIE3_PR	SINCERITIES_ROC	SINCERITIES_PR	ARACNE_ROC	ARACNE_PR	CLR_ROC	CLR_PR	MRNET_ROC	MRNET_PR	PIDC_ROC	PIDC_PR	PPCOR_ROC	PPCOR_PR	LEAP_ROC	LEAP_PR	bnlearn_ROC	bnlearn_PR
mHSC-L	top1000	m_cell_type_specific	0.517	0.507	0.564	0.523	0.572	0.517	0.501	0.491	0.508	0.496	0.51	0.494	0.508	0.48	0.502	0.496	0.588	0.555	0.5	0.49
mHSC-L	top1000	m_non_specific	0.564	0.015	0.631	0.042	0.578	0.012	0.5	0.01	0.576	0.028	0.578	0.02	0.606	0.047	0.523	0.01	0.578	0.032	0.503	0.01
mHSC-L	top1000	m_string	0.639	0.063	0.675	0.193	0.553	0.01	0.541	0.049	0.648	0.164	0.649	0.077	0.669	0.199	0.52	0.009	0.634	0.164	0.556	0.021
mHSC-L	top500	m_cell_type_specific	0.519	0.525	0.567	0.54	0.578	0.536	0.501	0.508	0.497	0.508	0.508	0.505	0.526	0.482	0.5	0.498	0.581	0.559	0.501	0.507
mHSC-L	top500	m_non_specific	0.561	0.016	0.601	0.04	0.562	0.018	0.501	0.012	0.566	0.032	0.568	0.022	0.577	0.042	0.524	0.013	0.564	0.032	0.508	0.013
mHSC-L	top500	m_string	0.657	0.085	0.709	0.292	0.583	0.024	0.546	0.065	0.668	0.227	0.666	0.111	0.659	0.29	0.521	0.016	0.653	0.225	0.555	0.027
mHSC-GM	top1000	m_cell_type_specific	0.599	0.476	0.536	0.564	0.531	0.529	0.5	0.565	0.568	0.51	0.565	0.508	0.516	0.548	0.506	0.572	0.549	0.512	0.499	0.562
mHSC-GM	top1000	m_non_specific	0.695	0.028	0.644	0.07	0.49	0.01	0.507	0.014	0.671	0.069	0.687	0.06	0.663	0.068	0.509	0.012	0.708	0.065	0.521	0.015
mHSC-GM	top1000	m_string	0.761	0.141	0.751	0.26	0.52	0.021	0.516	0.048	0.752	0.212	0.756	0.196	0.79	0.235	0.51	0.024	0.741	0.231	0.534	0.039
mHSC-GM	top500	m_cell_type_specific	0.571	0.499	0.567	0.585	0.592	0.472	0.501	0.553	0.551	0.517	0.456	0.515	0.514	0.545	0.519	0.572	0.511	0.541	0.503	0.554
mHSC-GM	top500	m_non_specific	0.775	0.051	0.733	0.115	0.572	0.01	0.509	0.015	0.698	0.118	0.685	0.065	0.65	0.142	0.524	0.017	0.705	0.085	0.555	0.027
mHSC-GM	top500	m_string	0.812	0.183	0.833	0.38	0.552	0.021	0.532	0.08	0.801	0.321	0.776	0.231	0.849	0.397	0.545	0.047	0.711	0.306	0.583	0.078
mHSC-E	top1000	m_cell_type_specific	0.654	0.395	0.504	0.482	0.568	0.551	0.5	0.501	0.597	0.43	0.591	0.434	0.569	0.451	0.511	0.49	0.525	0.484	0.502	0.507
mHSC-E	top1000	m_non_specific	0.641	0.018	0.552	0.035	0.603	0.009	0.507	0.015	0.608	0.049	0.636	0.03	0.641	0.062	0.507	0.012	0.703	0.032	0.518	0.015
mHSC-E	top1000	m_string	0.713	0.065	0.645	0.12	0.536	0.02	0.514	0.042	0.708	0.172	0.709	0.094	0.767	0.224	0.49	0.024	0.694	0.084	0.52	0.029
mHSC-E	top500	m_cell_type_specific	0.68	0.303	0.526	0.376	0.569	0.477	0.5	0.41	0.608	0.339	0.58	0.354	0.62	0.338	0.513	0.421	0.748	0.285	0.5	0.409
mHSC-E	top500	m_non_specific	0.618	0.025	0.565	0.055	0.632	0.012	0.512	0.023	0.612	0.08	0.628	0.038	0.629	0.097	0.553	0.043	0.69	0.038	0.534	0.026
mHSC-E	top500	m_string	0.769	0.105	0.703	0.186	0.542	0.026	0.528	0.071	0.782	0.259	0.773	0.142	0.845	0.337	0.533	0.066	0.783	0.103	0.546	0.054
mDC	top1000	m_cell_type_specific	0.556	0.07	0.531	0.07	0.447	0.052	0.504	0.058	0.583	0.087	0.548	0.073	0.569	0.074	0.508	0.055	0.528	0.06	0.497	0.053
mDC	top1000	m_non_specific	0.514	0.013	0.529	0.017	0.501	0.013	0.508	0.015	0.514	0.028	0.506	0.016	0.537	0.014	0.511	0.011	0.564	0.016	0.506	0.012
mDC	top1000	m_string	0.57	0.048	0.582	0.047	0.489	0.032	0.503	0.033	0.54	0.045	0.529	0.036	0.527	0.041	0.509	0.032	0.554	0.041	0.508	0.034
mDC	top500	m_non_specific	0.579	0.009	0.551	0.013	0.61	0.009	0.513	0.007	0.582	0.015	0.553	0.009	0.556	0.008	0.57	0.008	0.562	0.005	0.517	0.007
mDC	top500	m_string	0.57	0.054	0.476	0.048	0.512	0.03	0.502	0.033	0.545	0.047	0.526	0.037	0.575	0.064	0.557	0.038	0.614	0.055	0.517	0.037
hHep	top1000	h_cell_type_specific	0.589	0.389	0.58	0.445	0.578	0.545	0.5	0.365	0.522	0.4	0.502	0.369	0.537	0.409	0.517	0.376	0.564	0.329	0.501	0.366
hHep	top1000	h_non_specific	0.535	0.005	0.556	0.005	0.553	0.005	0.499	0.004	0.571	0.006	0.555	0.005	0.578	0.006	0.497	0.004	0.517	0.005	0.5	0.004
hHep	top1000	h_string	0.738	0.059	0.639	0.055	0.538	0.024	0.502	0.024	0.715	0.079	0.702	0.057	0.705	0.079	0.508	0.024	0.659	0.051	0.503	0.024
hHep	top500	h_cell_type_specific	0.825	0.264	0.554	0.35	0.713	0.652	0.5	0.408	0.654	0.323	0.734	0.283	0.51	0.409	0.542	0.361	0.888	0.253	0.499	0.405
hHep	top500	h_non_specific	0.528	0.007	0.585	0.008	0.53	0.008	0.498	0.006	0.57	0.008	0.538	0.007	0.593	0.008	0.551	0.005	0.464	0.008	0.492	0.006
hHep	top500	h_string	0.77	0.108	0.681	0.089	0.568	0.044	0.502	0.038	0.765	0.135	0.736	0.086	0.749	0.129	0.524	0.035	0.741	0.097	0.499	0.036
hESC	top1000	h_cell_type_specific	0.568	0.151	0.505	0.176	0.506	0.19	0.499	0.181	0.527	0.168	0.533	0.163	0.532	0.166	0.516	0.195	0.564	0.159	0.498	0.18
hESC	top1000	h_non_specific	0.662	0.006	0.592	0.007	0.51	0.01	0.5	0.009	0.577	0.008	0.579	0.007	0.541	0.008	0.518	0.01	0.601	0.007	0.5	0.009
hESC	top1000	h_string	0.674	0.021	0.644	0.022	0.493	0.009	0.504	0.01	0.652	0.023	0.633	0.018	0.693	0.037	0.505	0.009	0.556	0.019	0.52	0.012
hESC	top500	h_cell_type_specific	0.572	0.163	0.584	0.168	0.523	0.176	0.498	0.142	0.532	0.146	0.532	0.149	0.501	0.144	0.5	0.144	0.528	0.151	0.502	0.145
hESC	top500	h_non_specific	0.695	0.007	0.543	0.004	0.487	0.003	0.498	0.003	0.629	0.005	0.625	0.006	0.663	0.007	0.494	0.004	0.639	0.007	0.498	0.003
hESC	top500	h_string	0.651	0.024	0.636	0.026	0.492	0.013	0.497	0.013	0.604	0.022	0.596	0.02	0.672	0.032	0.559	0.017	0.577	0.034	0.52	0.017

## Sheet: t_test_experimental
	ROC_diff	p value of two-sided paired t-test	PR_diff	p value of two-sided paired t-test
SRGS vs GENIE3	0.036	0.00610416	-0.043	6.01011e-05
SRGS vs SINCERITIES	0.09	2.23907e-06	-0.005	0.731147
SRGS vs ARACNE	0.131	1.7898e-10	0.002	0.798327
SRGS vs CLR	0.024	0.00129874	-0.034	0.000113909
SRGS vs MRNET	0.031	1.88316e-05	-0.01	0.00947247
SRGS vs PIDC	0.02	0.103912	-0.049	0.000201721
SRGS vs PPCOR	0.118	5.07963e-09	0.007	0.484588
SRGS vs LEAP	0.016	0.0974556	-0.021	0.00603568
SRGS vs bnlearn	0.123	1.81608e-10	0.005	0.599648
