# Supplementary material for: SRGS: sparse partial least squares-based recursive gene selection for gene regulatory network inference
Source: BMC Genomics. 2022 Nov 30;23:782. doi: 10.1186/s12864-022-09020-7 (PMC9710113; doi:10.1186/s12864-022-09020-7)
Supplement: Supplementary file 2 — Additional file 2: Supplementary Table 2. The numbers of genes and TFs for each single-cell dataset and each ground-truth, and the numbers of overlapping genes and TFs between the referenced ground-truths and the top genes. [file 12864_2022_9020_MOESM2_ESM.xlsx]

## Sheet: Supplementary Table 2
Dataset	Species	#original genes	#genes with corrected P-values < 0.01	sample size	#top 500 genes	#top 1000 genes	#TFs among top 500 genes	#TFs among top 1000 genes	Referenced network	#genes	#TFs	#overlapping genes between top 500 genes and network genes	#overlapping TFs between top 500 genes and network genes	#overlapping genes between top 1000 genes and network genes	#overlapping TFs between top 1000 genes and network genes
mDC	mouse	7371	3755	383	500	1000	14	51	Cell-type-specific	11092	956	421	12	825	46
									Nonspecific	17852	1469	434	14	866	51
									STRING	7771	1350	287	14	541	50
mHSC-E	mouse	4762	2634	1071	500	1000	38	69	Cell-type-specific	19324	1416	490	37	977	68
									Nonspecific	17852	1469	428	38	845	69
									STRING	7771	1350	256	38	491	68
mHSC-GM	mouse	4762	1595	889	500	1000	39	77	Cell-type-specific	19324	1416	487	39	963	77
									Nonspecific	17852	1469	407	39	829	77
									STRING	7771	1350	246	38	517	75
mHSC-L	mouse	4762	692	847	500	692	46	60	Cell-type-specific	19324	1416	471	46	643	60
									Nonspecific	17852	1469	399	46	538	60
									STRING	7771	1350	223	45	301	58
hESC	human	17735	4406	758	500	1000	37	87	Cell-type-specific	18104	1486	441	37	902	87
									Nonspecific	23566	1562	465	37	955	87
									STRING	8806	1489	261	37	535	84
hHep	human	11515	4336	425	500	1000	37	81	Cell-type-specific	16822	1378	463	35	926	78
									Nonspecific	23566	1562	481	37	952	81
									STRING	8806	1489	323	36	618	78
