# Supplementary material for: SRGS: sparse partial least squares-based recursive gene selection for gene regulatory network inference
Source: BMC Genomics. 2022 Nov 30;23:782. doi: 10.1186/s12864-022-09020-7 (PMC9710113; doi:10.1186/s12864-022-09020-7)
Supplement: Supplementary file 3 — Additional file 3: Supplementary Table 3. The variances and adjusted P-values of top variable genes which were used for GRN inference. [file 12864_2022_9020_MOESM3_ESM.xlsx]

## Sheet: mDC
Gene	Variance	Adjusted_P_value
CCL17	9.65146	2.54586e-17
H2-AA	9.01863	4.06209e-14
LYZ2	8.57716	2.83428e-47
CCL4	8.41347	3.16067e-05
H2-AB1	8.0536	4.7226e-22
CD74	7.78404	5.33545e-19
IL1B	6.96166	3.66221e-10
GM11428	6.37885	4.27725e-48
H2-EB1	6.34854	1.05626e-12
CST3	6.32719	5.93523e-59
CCL6	5.97684	4.62165e-72
SPP1	5.95941	1.05911e-37
IL1A	5.73441	8.37014e-14
CXCL1	5.58929	0.00871996
FTH1	5.54806	2.00252e-71
FABP5	5.53312	1.39731e-33
LYZ1	5.50693	4.51054e-37
FTL1	5.23958	1.34528e-110
EAR2	5.23769	2.43091e-23
CCL3	5.15683	2.56243e-13
MMP12	5.04074	6.66891e-46
IFITM3	4.94873	0.000394618
MGL2	4.80003	8.91705e-16
PRDX1	4.77792	3.17572e-53
CHI3L3	4.70372	6.34495e-08
CTSD	4.68197	1.86832e-57
CLEC4N	4.45086	2.19542e-87
CD63	4.41535	9.23314e-70
IL1RN	4.33756	1.05137e-13
TYROBP	4.32169	3.13336e-104
CD14	4.26935	1.20796e-31
ACTB	4.23056	1.20804e-114
H2AFV	4.21827	1.15395e-63
AA467197	4.21359	3.97224e-05
UBC	4.20394	2.95069e-57
TMSB4X	4.10473	7.7319e-78
MT1	4.0735	5.11145e-62
CRIP1	4.05685	4.69482e-52
SDC4	4.05092	2.15988e-06
SLC25A5	4.04136	1.60529e-78
ID2	4.03429	8.5977e-78
ATP6V0C	4.01552	5.07961e-72
CXCL2	3.99224	3.31662e-23
CD52	3.96811	3.37211e-82
CTSS	3.96287	1.46847e-92
LGALS3	3.92305	5.24352e-112
SOD1	3.92261	9.74539e-48
UBB	3.92006	1.16197e-118
FCER1G	3.90791	1.72056e-113
RGS1	3.88289	1.71794e-28
B2M	3.86556	9.11706e-116
GPX1	3.85997	1.21534e-91
COX6A1	3.75251	1.35521e-115
ACTG1	3.73852	2.74225e-120
SRGN	3.69068	2.77793e-38
CD9	3.66437	1.80222e-62
SLAMF7	3.65294	2.0588e-10
ANXA1	3.64855	4.2996e-54
CYBA	3.60757	5.96916e-128
PPIA	3.59693	1.92952e-121
PSMA6	3.50296	4.37215e-27
TNF	3.49323	3.48339e-29
LILRB4	3.48452	3.58684e-56
SEPT2	3.46264	9.90899e-67
FABP4	3.46184	0.00377463
MS4A6D	3.45202	0.000289159
S100A11	3.4433	2.98789e-120
IFI27L2A	3.43289	5.61201e-17
2310016C08RIK	3.41975	2.98246e-24
SAT1	3.41909	1.55959e-47
MALAT1	3.40699	8.11912e-41
GM2A	3.40435	1.208e-86
EEF1A1	3.37741	8.35613e-75
ANXA2	3.37143	4.00002e-76
TAGLN2	3.37031	9.16787e-63
SH3BGRL3	3.35783	1.51825e-126
BC028528	3.34845	8.81657e-34
H2-DMB1	3.34111	2.30778e-40
STMN1	3.33981	1.26393e-12
PRDX5	3.32522	6.12283e-49
BCL2A1A	3.30726	5.05998e-41
1100001G20RIK	3.29141	8.66073e-06
S100A1	3.28325	5.11577e-52
NDUFB8	3.27249	9.89351e-76
CSTB	3.26459	6.14073e-102
ATP5G3	3.2534	2.84876e-79
CD68	3.24849	2.63018e-40
RPS18	3.24204	1.00165e-113
BCL2A1D	3.23683	7.46109e-45
BCL2A1B	3.22867	9.66812e-59
ARHGDIB	3.20462	4.69774e-76
CALM2	3.19951	2.13129e-50
CTSC	3.18608	9.26453e-50
ATP6V0E	3.18011	3.62686e-91
LSP1	3.16792	3.60127e-57
RPS19	3.16129	3.79664e-89
CLEC4E	3.15467	2.18156e-09
BTG1	3.14591	1.09569e-100
CD53	3.14103	7.41107e-74
CTSZ	3.12864	3.44139e-95
ATOX1	3.1071	2.30405e-92
CLEC7A	3.10247	1.65977e-61
RPL3	3.10232	1.69377e-60
CYBB	3.09871	9.38138e-48
RPL9	3.08583	9.19179e-96
CTSB	3.0788	1.29898e-64
AKR1A4	3.07277	5.79212e-88
GSTM1	3.06929	1.01995e-13
COX4I1	3.05479	1.58277e-105
RPL41	3.03646	8.85669e-105
PLP2	3.02995	5.88962e-39
LAPTM5	3.02635	3.52843e-106
RPS5	3.01999	3.01507e-89
CYB5	3.00516	5.88653e-57
BRP44L	3.0039	4.71593e-58
RPS28	3.00297	3.76925e-93
MYL6	2.99942	1.14691e-112
ATP6V0B	2.99803	5.39935e-62
UQCRB	2.98841	1.26866e-74
PLA2G7	2.98506	7.20138e-18
TUBB5	2.97031	2.93233e-44
RPS11	2.97016	1.42336e-95
RPL32	2.96557	1.62204e-98
H2-D1	2.96252	1.62855e-89
TUBA1B	2.95983	7.90175e-38
FCGR3	2.95144	2.43126e-48
1600029D21RIK	2.93785	9.31826e-35
TSPO	2.92971	5.21292e-44
ETFB	2.92132	2.70012e-54
PSME2	2.91203	4.32617e-33
MRFAP1	2.91157	1.62601e-45
DQ539915	2.90731	0.00306076
HMGN2	2.90263	2.21839e-27
TNFSF9	2.89963	3.2165e-12
PSMB2	2.89773	1.44003e-44
RPL19	2.89564	7.1768e-103
RPS14	2.89469	7.87095e-108
LDHA	2.88716	1.95492e-59
ALOX5AP	2.87561	7.15836e-68
BLVRB	2.87462	3.87005e-37
S100A10	2.87248	4.02822e-74
ENO1	2.86698	8.0241e-60
CAPG	2.86389	4.08662e-77
ANXA4	2.85835	4.17837e-81
H2-DMA	2.8491	6.69422e-73
RPS27L	2.84357	9.0343e-61
CAPZA2	2.83782	2.00868e-60
LGALS1	2.83329	9.92667e-44
CBX3	2.82902	1.37498e-37
RPL10	2.80578	1.40999e-103
ALDOA	2.80456	3.40363e-85
CFP	2.79263	1.00361e-43
UQCR11	2.79234	1.27788e-89
PRDX2	2.79043	2.07278e-41
ANXA5	2.78506	1.13907e-52
RPS3A	2.78258	6.33989e-85
FXYD5	2.77473	7.75754e-76
MYL12B	2.77457	1.11099e-55
ESD	2.76951	8.59049e-51
TRIM30A	2.76452	1.1422e-05
GPNMB	2.76092	1.3603e-25
ATP6V0D2	2.75343	1.15781e-36
PTGES3	2.75186	7.50406e-71
DPEP2	2.7355	6.23887e-24
HSPA8	2.73283	3.45442e-84
PPIB	2.72604	1.38049e-55
RPLP0	2.71584	2.203e-86
LITAF	2.71324	1.65123e-72
TPT1	2.70887	9.37632e-33
FCGR2B	2.69706	8.29543e-27
ATP5O	2.68761	2.99971e-63
RPS9	2.68705	2.0375e-95
C1QB	2.67617	0.000868325
PLAUR	2.67491	9.39405e-46
EMP3	2.6697	6.15738e-54
CCL9	2.6685	5.82495e-65
CD48	2.66109	2.75982e-30
GM15450	2.65994	8.05738e-90
S100A4	2.65574	2.76227e-44
PSMB6	2.65254	3.47126e-50
GNG5	2.64724	1.26764e-82
PPP1CA	2.64277	9.45303e-48
VIM	2.63601	2.17807e-69
PSMA7	2.63419	2.79953e-46
NDUFB9	2.62988	5.17093e-39
NDUFA1	2.6283	5.39488e-63
GNB2L1	2.62338	1.38148e-63
TREX1	2.62224	3.20976e-06
MGST1	2.62171	6.77649e-21
RPS27	2.61912	5.95094e-90
GPX4	2.61453	3.7268e-67
BCAP31	2.61269	2.93469e-34
H2-K1	2.60776	6.44041e-60
RPL7	2.60492	8.88496e-84
RPS25	2.60232	3.25891e-96
COX6B1	2.59895	1.59102e-92
LY6E	2.59291	1.51328e-47
EIF5A	2.59102	6.71287e-64
S100A6	2.58684	2.1568e-54
PFN1	2.58361	2.08101e-71
RPL11	2.57858	1.30033e-64
OAZ1	2.5732	3.09624e-71
SQSTM1	2.56403	6.14386e-15
RPS27A	2.56105	2.25918e-93
ATP5C1	2.55887	1.53898e-57
RPL14	2.55209	6.58321e-65
NME2	2.54637	3.08801e-82
SHFM1	2.54611	4.295e-105
ATP5L	2.54149	1.2675e-93
COX5A	2.54093	7.1443e-47
ATP6V1F	2.53708	9.92424e-57
SGK1	2.5367	3.12864e-21
H3F3B	2.52978	2.07491e-81
RPS20	2.52923	1.54747e-60
RPLP1	2.5238	7.09505e-86
RPL26	2.5228	5.94651e-63
LGALS9	2.51751	1.2169e-12
OST4	2.51351	3.9655e-57
RPL30	2.5131	4.75304e-77
RPS17	2.51128	1.01445e-67
UQCRH	2.50275	8.71516e-61
TRAPPC2L	2.50229	8.64488e-22
RPSA	2.4985	2.18099e-71
DSTN	2.49673	1.00387e-25
MYEOV2	2.49133	6.16629e-52
RPL4	2.48608	2.56521e-73
GM10653	2.48228	1.04383e-72
CDC42	2.4763	1.77213e-70
ZYX	2.47114	3.18838e-37
PSMB3	2.47091	3.52466e-41
CSDE1	2.46996	6.80223e-34
SUMO1	2.46861	2.6424e-26
PSMA3	2.46554	1.09249e-57
RPL34	2.46476	3.0186e-78
SDCBP	2.45423	7.46374e-56
PGAM1	2.4525	5.38635e-51
RPL35	2.45012	7.2424e-83
CCRL2	2.44927	6.623e-33
H3F3A	2.44562	1.12912e-79
RPL13	2.44328	2.52889e-57
RASSF4	2.44253	2.89865e-26
ATP6V1E1	2.44071	2.77225e-33
NAPSA	2.43994	5.60954e-32
FAM96A	2.4379	5.26171e-48
DBI	2.436	4.37561e-75
RPL23A	2.43465	7.02083e-81
UBA52	2.42398	2.71458e-85
VAMP8	2.42237	6.80069e-65
ATP5J	2.41558	8.53978e-74
HINT1	2.41432	1.15124e-76
CXCL16	2.41423	0.00200576
MIF	2.41422	1.06231e-44
AF251705	2.41266	8.38157e-32
PSMA2	2.41163	8.43114e-41
NFKBIA	2.41008	5.31263e-49
DYNC1LI1	2.4065	2.08458e-19
TPT1P	2.40535	1.26568e-10
TMEM50A	2.40532	6.86467e-56
RPL36	2.40478	6.54686e-74
ATP5H	2.38859	8.09995e-63
H2-T23	2.38227	1.68426e-26
CLEC4B1	2.38117	6.63263e-32
TNFAIP2	2.38068	7.60323e-13
MRPS18C	2.37712	1.0411e-43
1500032L24RIK	2.37702	1.36359e-50
NDUFA4	2.37359	2.57612e-28
PTP4A1	2.37154	1.79242e-55
DAD1	2.37131	7.64537e-48
RPS16	2.37059	3.99317e-86
MRPL42	2.36895	2.80272e-43
CANX	2.36578	1.98341e-78
CD36	2.36234	1.98547e-34
TMEM14C	2.36084	3.50931e-53
D8ERTD738E	2.35992	8.92201e-38
ATP5G1	2.344	6.86014e-52
2010107E04RIK	2.33946	2.98409e-45
DYNLRB1	2.33312	3.3152e-49
POMP	2.32685	5.53599e-54
MCA32	2.32224	1.0586e-08
CLAST2	2.31995	1.67533e-25
RPL37A	2.31895	3.81908e-78
LPL	2.3136	4.9983e-39
RPL7A	2.30461	7.66981e-66
RPS6	2.30407	8.2454e-73
MDH2	2.30342	6.40373e-45
CTSL	2.30337	3.71479e-22
RPL8	2.30106	3.28461e-64
PSMA5	2.30018	3.17386e-30
RNH1	2.29988	1.62464e-39
H1F0	2.29545	3.41021e-08
NDUFB10	2.29186	1.33204e-36
UQCR10	2.28223	4.87799e-59
NPM1	2.28091	4.5925e-51
RPS29	2.28024	6.45021e-70
SUMO2	2.27944	8.38297e-33
ACTR2	2.2755	1.42394e-115
IL2RG	2.27421	2.70014e-24
SLFN2	2.27127	9.9755e-36
ATP6V1G1	2.26828	2.44586e-57
COPE1	2.26589	1.60008e-30
TANK	2.26485	1.90291e-08
NDUFS6	2.25879	4.14393e-30
RNF149	2.25867	3.21381e-30
AK185681	2.25801	2.05939e-34
NDUFB6	2.25643	1.58111e-39
RPS13	2.25568	4.0333e-86
PSMA1	2.25527	4.32915e-30
NAAA	2.25515	9.26912e-56
PGK1	2.25263	8.23251e-43
COX8A	2.24981	1.65351e-77
SSR4	2.24786	7.89364e-50
POLDIP3	2.24757	2.12328e-22
EIF3K	2.24623	7.88251e-33
ATP5E	2.2418	5.44645e-89
RPL18A	2.24138	2.52696e-81
SDHB	2.24129	3.33829e-42
HSP90B1	2.24096	5.18208e-61
RPL36AL	2.24029	2.68365e-43
ITM2B	2.23516	8.19179e-52
DUSP1	2.23493	1.31455e-34
TNIP3	2.23075	1.26029e-24
SLIRP	2.22459	2.37159e-23
TM7SF4	2.21688	2.95246e-14
HMGB1	2.21608	9.93779e-34
IFITM2	2.21039	1.24373e-35
RPS15	2.20508	3.08192e-46
ITGB2	2.20485	5.15977e-60
RPS26	2.20357	1.91311e-86
DAZAP2	2.20224	4.88053e-43
SDHD	2.19731	1.01596e-35
GLIPR1	2.19612	6.73261e-28
FIS1	2.19602	4.4493e-32
CHMP5	2.19382	3.37575e-23
RPS12	2.18891	1.15082e-46
SRP14	2.18832	5.864e-35
SNRPE	2.18509	3.93377e-45
IDH1	2.18453	2.9614e-42
TMBIM4	2.18382	1.0358e-16
CFL1	2.18173	1.0383e-116
HN1	2.18164	5.32983e-50
ABCG1	2.17962	2.49325e-52
PDPN	2.17527	3.72203e-10
FAU	2.1736	2.84214e-78
PFDN5	2.17303	5.54759e-48
PRELID1	2.1703	1.67018e-58
USMG5	2.1692	4.46505e-66
SEC61B	2.16645	4.02284e-50
GYG	2.16575	9.53985e-16
TIMM23	2.16278	5.61797e-30
NEDD8	2.15617	9.26108e-47
VPS29	2.15353	5.77702e-33
TALDO1	2.15276	3.16751e-52
RPLP2	2.14969	1.41099e-86
5033414D02RIK	2.14544	1.94355e-27
CDKN1A	2.14216	2.66549e-25
SLC25A3	2.14089	6.2657e-44
CHMP2A	2.13938	8.1229e-38
PSMA4	2.13661	2.60836e-34
ATP5F1	2.13536	1.35909e-41
GABARAP	2.13417	1.28716e-96
PTMA	2.12392	8.09175e-52
ANXA3	2.12109	4.553e-17
LAMP2	2.11136	1.57859e-47
1810006K21RIK	2.10965	1.65667e-60
NDUFB7	2.10893	2.20371e-39
CTSH	2.10116	1.9925e-39
CAPNS1	2.10003	2.74825e-26
HSPA5	2.09832	1.62553e-42
RPL35A	2.09631	3.10774e-80
NFE2L2	2.09606	7.99078e-28
MRPL20	2.09576	5.06083e-27
MAP1LC3B	2.09453	3.29601e-62
COX6C	2.09364	2.17364e-75
SLAMF9	2.09042	6.02191e-10
NACA	2.08921	8.78807e-51
GRN	2.08916	6.25649e-56
NDUFA6	2.08326	1.51913e-52
POLR2G	2.08234	3.05223e-20
CCDC72	2.08051	1.53507e-54
GDI2	2.07982	1.74271e-51
IL1R2	2.07808	9.09713e-05
PSME1	2.0774	1.05307e-34
UBE2L6	2.0772	0.00523761
CD24A	2.07254	1.41792e-29
EIF3I	2.07107	4.14036e-18
PSMB1	2.06193	1.88366e-44
TMEM49	2.06176	3.20315e-20
RPL39	2.05992	5.61166e-71
RPS8	2.05897	6.55888e-77
RPS3	2.05865	2.33286e-92
SSR3	2.05813	1.39646e-31
RPS10	2.05503	4.06503e-59
NDUFA7	2.05472	4.61353e-50
NAA20	2.05121	8.51286e-14
MARCKS	2.04921	1.229e-27
NDUFS5	2.04818	1.99408e-30
SELK	2.04742	4.15444e-49
HBXIP	2.04631	1.77129e-34
PRR13	2.04622	6.51281e-35
SBDS	2.04602	4.19626e-12
GNGT2	2.04194	1.2091e-17
RBM3	2.03619	1.41626e-44
ERH	2.03389	5.89623e-29
OSTC	2.03386	1.04949e-28
ARPC5	2.03363	9.38699e-64
CD83	2.03272	8.65471e-06
TBCA	2.03172	6.45864e-39
VDAC3	2.03141	5.76549e-21
RPL10A	2.02863	1.38502e-39
DNAJC15	2.02661	9.13011e-32
COX7C	2.02204	1.11807e-71
TRF	2.02032	2.12051e-14
SNRPG	2.02002	1.64923e-39
PSMB5	2.01862	6.96282e-35
EIF3E	2.01636	4.23116e-18
PLEK	2.0133	8.71353e-49
ASS1	2.01311	9.50755e-27
LAMP1	2.01142	1.84122e-54
TXN1	2.00908	1.34428e-74
SEC11A	2.00845	1.35543e-27
HSP90AB1	2.00478	4.96845e-93
PTP4A2	2.00036	2.48163e-56
SEC11C	2.00027	2.5856e-35
ATPIF1	1.99479	2.15901e-69
RPL28	1.99395	1.53454e-46
CLEC4D	1.99247	2.16975e-06
TWF1	1.9908	1.54872e-32
BTF3	1.9902	4.91201e-51
6720456B07RIK	1.98867	9.96015e-37
ZFP36	1.98841	5.02816e-32
CD200R4	1.98135	2.42528e-22
ATP6AP2	1.98054	4.12386e-49
TPM4	1.98037	1.43061e-20
HIST1H2BC	1.97953	6.2021e-11
1810027O10RIK	1.97753	2.36253e-57
PLIN2	1.97531	1.63073e-21
PCNP	1.97483	1.35478e-31
NDUFV3	1.97397	6.29748e-40
PSMD14	1.97358	3.73394e-18
CD81	1.97238	1.46309e-24
RPL12	1.971	4.73084e-47
NDUFB11	1.97009	1.02799e-36
EAR11	1.96856	8.38179e-06
SSR2	1.96292	3.58029e-25
FCF1	1.9625	1.93753e-15
CD302	1.95644	2.86986e-21
CHCHD2	1.9528	1.43732e-51
ATP5B	1.95202	2.62245e-61
PKM2	1.94927	7.829e-47
TECR	1.94864	2.45603e-24
LY86	1.94818	1.51457e-05
RPL24	1.94738	3.29112e-69
SH3BGRL	1.94609	6.79879e-48
NDUFA2	1.94487	1.0824e-45
RPL36A	1.94206	2.07119e-52
COX7A2	1.94183	2.41854e-67
NDUFC1	1.94121	6.66337e-50
4933434E20RIK	1.94081	4.93474e-15
PSMB8	1.93987	8.26907e-35
HEXA	1.93797	2.9719e-37
TCEB2	1.93796	1.20549e-63
P2RY14	1.93521	9.69917e-10
MRPL33	1.93503	3.138e-41
ATP5J2	1.93386	7.09489e-75
LIPA	1.93011	3.55639e-51
RAP1B	1.93001	2.00198e-23
COMMD3	1.9226	9.1358e-24
NAMPT	1.92214	3.09301e-09
YWHAE	1.92061	6.60067e-61
TLR2	1.91948	4.44861e-19
ARPC2	1.91918	2.50167e-74
COX5B	1.91697	1.35791e-61
VPS28	1.91549	8.94184e-17
RPL23	1.91166	9.98242e-90
KRTCAP2	1.90613	5.20916e-35
ARF4	1.89321	4.60974e-23
UQCRQ	1.89236	5.44234e-57
CD200R1	1.89051	1.74253e-32
GLRX	1.88702	7.81119e-21
RPL27	1.88225	1.03592e-64
RPL17	1.87696	1.61148e-60
M6PR	1.87564	1.861e-26
SEP15	1.8735	3.09528e-36
SEPW1	1.87265	3.11782e-35
FAM195B	1.86589	1.39166e-09
YWHAZ	1.86577	5.82717e-101
CKS1B	1.86566	4.23617e-12
CRIPT	1.86236	4.48738e-23
APRT	1.86098	1.40185e-26
RPL38	1.86079	5.34117e-56
RPS7	1.85584	1.9522e-61
SNX2	1.85584	9.39933e-24
SP100	1.85513	1.23607e-06
VDAC2	1.85417	6.97531e-34
ATP5G2	1.85215	5.49849e-58
CISH	1.85046	2.31411e-21
NDUFA12	1.8469	2.19262e-39
PCNA	1.8458	2.32029e-17
LCP1	1.83907	3.25985e-74
BOLA2	1.83606	9.46657e-33
3110003A17RIK	1.83528	3.47218e-28
AP2M1	1.83234	1.40996e-45
MRPS21	1.83156	1.32754e-46
HPRT	1.83036	4.52119e-26
TPM3	1.8266	3.64632e-53
BANF1	1.82468	3.7169e-38
EEF1G	1.8227	1.5426e-37
RPL5	1.81723	1.30666e-64
COX7A2L	1.817	3.9667e-32
CALR	1.81396	1.75296e-51
RAB32	1.8118	3.80629e-05
PLD3	1.81165	3.40633e-37
NDUFB4	1.81154	6.64605e-40
ARL8B	1.80528	2.5391e-37
ATF3	1.80523	1.02128e-20
PSMB4	1.80349	2.13052e-23
SNRPD2	1.801	1.51006e-30
NFKBIZ	1.79995	5.04745e-18
TOMM5	1.79918	1.95948e-24
SNRPB	1.79587	7.10556e-38
2900073G15RIK	1.79325	1.8945e-75
TXNDC17	1.79319	1.12284e-32
NDUFA5	1.79296	9.95231e-29
RAB8B	1.78996	5.54643e-23
SPCS1	1.7877	1.18461e-35
GAS5	1.7868	2.37241e-23
RPL22L1	1.78209	1.75247e-29
PRKCD	1.78192	2.24619e-53
CTNNB1	1.7814	8.74979e-18
ARPC4	1.77994	7.2151e-83
MRPL30	1.77768	3.51978e-12
SRP19	1.77746	1.81698e-20
NDUFS8	1.7771	2.32046e-22
YWHAH	1.77687	1.49773e-32
NME1	1.77511	2.21357e-40
SUPT4H1	1.77401	3.51783e-17
REXO2	1.77264	1.95038e-28
CD274	1.77131	3.144e-17
SLC25A4	1.76741	6.12969e-37
SHISA5	1.76672	4.33943e-23
1810046J19RIK	1.7615	8.77118e-17
COPZ1	1.76134	4.14422e-31
PSMB9	1.75724	3.51132e-07
ACTR3	1.75503	8.65962e-66
2310003F16RIK	1.75259	6.7723e-42
NDUFS7	1.75229	2.87247e-30
MDH1	1.74765	3.63844e-29
TNFRSF1B	1.74688	5.61482e-15
UBL3	1.74675	3.12443e-37
IMPACT	1.74307	1.2395e-23
1810022K09RIK	1.74061	1.52854e-17
2510006D16RIK	1.73913	8.97813e-20
HNRNPK	1.73904	3.22992e-33
TGIF1	1.73805	7.79617e-17
GSTO1	1.73466	1.52924e-15
HMOX2	1.72973	1.84712e-12
COX17	1.72829	1.55641e-39
CLEC4A3	1.72533	6.21267e-12
TOMM22	1.72448	2.41298e-25
PTPRC	1.72144	2.95797e-44
PSMB7	1.71809	5.50829e-09
CAPZB	1.71791	1.07917e-47
BC031181	1.71704	3.12184e-22
MRPL27	1.71535	5.30962e-15
ELOVL1	1.71521	1.80751e-20
SKAP2	1.7143	3.10255e-16
SEPT11	1.71423	2.51118e-42
TRAPPC1	1.7138	1.27454e-15
SIRPA	1.71302	3.58754e-24
RPL13A-PS1	1.71163	3.00337e-73
AK177731	1.71133	1.38109e-13
ALAS1	1.71023	3.83499e-16
CD47	1.70889	7.04432e-35
CALM1	1.7065	2.79608e-95
EIF3H	1.70571	6.31903e-33
ATP5K	1.70248	9.5596e-55
RPL6	1.70209	1.6752e-65
HNRNPF	1.69905	2.68824e-37
NDUFB5	1.69844	4.50912e-39
PRDX6	1.69774	2.78215e-26
NDUFA8	1.69709	7.8259e-27
COMMD4	1.69703	1.17482e-16
IAH1	1.69398	1.09112e-12
PNP	1.69072	8.3937e-11
3230401D17RIK	1.68953	8.90105e-14
TUBB6	1.68756	2.32289e-05
SEC61A1	1.68391	1.06361e-23
UCP2	1.6809	3.85856e-64
BTG2	1.67884	9.27051e-32
HSBP1	1.6787	3.80673e-44
EIF3M	1.67735	2.51476e-10
TXN2	1.67584	1.6011e-35
RPL15	1.67531	3.51563e-71
EVI2A	1.67485	8.57074e-18
APLP2	1.67426	6.94082e-42
FCRLS	1.67359	5.62313e-09
CD44	1.67233	9.37255e-36
EEF1B2	1.67186	1.32259e-32
SERPINB6A	1.6686	2.19814e-14
GNB1	1.66092	1.22966e-36
PGAP2	1.65926	0.00326957
ROBLD3	1.65888	1.58548e-19
SRSF2	1.65676	3.41126e-18
PDCD6	1.65498	1.4046e-22
SLC15A3	1.65409	1.08901e-11
ATP6V1B2	1.65195	7.35436e-25
SAMHD1	1.64753	2.36884e-15
BLVRA	1.64076	1.11605e-21
EDF1	1.64032	1.27324e-26
AK042010	1.63969	1.91713e-20
SLC7A11	1.63705	1.43396e-20
GHITM	1.63398	7.0209e-15
CCDC109B	1.63274	1.04794e-28
CFLAR	1.63262	7.08297e-09
CCDC56	1.63194	1.4099e-20
SNX3	1.63126	1.75008e-44
NDUFC2	1.6291	5.39529e-41
MORF4L2	1.62718	4.26963e-15
TMEM208	1.62121	3.23087e-19
PDIA6	1.62064	8.63198e-36
RPS24	1.61902	5.91106e-54
RGS10	1.61689	3.62883e-10
MORF4L1	1.61457	2.1989e-30
IFI30	1.61427	1.11138e-06
MAPKSP1	1.61321	3.51149e-11
NFKB1	1.60942	8.40852e-06
ERP29	1.60917	1.56782e-37
RAN	1.60817	1.50958e-38
ATP1B3	1.60794	1.55231e-23
CASP1	1.60714	0.00087714
ARF1	1.60645	2.32813e-36
MRPL18	1.60403	2.48693e-23
LILRB3	1.60356	2.03299e-32
HPCAL1	1.60183	3.87486e-18
MRPL28	1.60097	6.59799e-24
TPI1	1.5949	1.62313e-24
GABARAPL2	1.59312	2.55294e-09
TIMM8B	1.59079	5.6871e-30
DPYSL2	1.58889	1.0799e-32
CKS2	1.58887	2.79901e-10
ATP6V0D1	1.58678	1.12354e-23
PSENEN	1.58624	2.84657e-26
STRA13	1.58486	2.58398e-23
MTPN	1.5836	1.37981e-29
PSMC5	1.58324	6.17469e-15
TMBIM6	1.5792	2.52683e-69
CDK2AP2	1.57794	1.3417e-27
PMP22	1.57343	4.82438e-15
CHURC1	1.57229	2.37968e-16
FDPS	1.57171	3.77301e-11
LGALS3BP	1.56616	6.4128e-11
TAPBP	1.56566	2.54169e-33
CLEC4A2	1.5622	4.29843e-44
IGSF6	1.5615	5.78896e-11
TIMM17A	1.56108	3.65112e-21
RHOA	1.5601	6.61601e-49
CLK1	1.55956	1.05711e-12
PRDX4	1.55783	5.89127e-14
MSN	1.5578	3.47852e-48
RHOG	1.55735	1.16563e-20
TMSB10	1.55695	7.29923e-49
CIB1	1.55614	2.94784e-14
POLR1D	1.55596	1.20537e-20
RAB7	1.55437	7.32356e-18
PLD4	1.55335	5.24078e-32
RILPL2	1.5465	1.11214e-08
BLOC1S1	1.54405	2.1333e-17
BHLHE40	1.54162	4.4409e-30
DNAJC19	1.54092	2.55824e-16
1110002B05RIK	1.53932	2.15045e-23
AI413582	1.53867	1.34402e-20
GTF2B	1.53847	3.56879e-11
NDUFB2	1.53554	5.34378e-26
RNASEK	1.53223	2.17466e-40
H47	1.53124	6.98367e-23
NDUFA9	1.53036	3.01007e-24
EIF1	1.52968	2.91119e-65
F10	1.52843	7.18133e-10
LRPAP1	1.52834	1.28147e-28
UQCRFS1	1.52806	4.50363e-10
DHRS3	1.52732	3.4656e-21
2400001E08RIK	1.52602	1.27299e-28
CCT5	1.52586	1.26538e-18
IRF1	1.5255	2.93437e-12
RAC2	1.5254	6.37722e-34
SEPT7	1.52401	6.32641e-33
ASAH1	1.5209	2.11747e-32
MT2	1.52034	5.11219e-08
GNG10	1.51947	5.74777e-27
SPCS3	1.51869	6.44132e-19
GPR171	1.51811	7.18338e-13
ZBTB8OS	1.516	1.13822e-06
PTTG1IP	1.51378	4.98244e-25
HERPUD1	1.51357	1.61839e-30
COX7B	1.51323	9.61089e-57
PILRA	1.51307	9.08137e-31
GSTP1	1.51259	4.65335e-17
TM2D2	1.51121	5.79708e-27
SNX10	1.50923	4.42664e-16
PABPC1	1.50675	1.47192e-40
2900010M23RIK	1.50526	5.27926e-25
NPC2	1.50264	1.69128e-52
ATP5D	1.5014	1.63277e-35
POLR2J	1.50025	9.94501e-15
SSNA1	1.50018	5.57571e-20
ATP5A1	1.49922	5.91804e-49
CNBP	1.49534	7.5878e-33
UQCRC1	1.49386	5.9776e-27
RPL37	1.49051	2.10995e-60
AK008866	1.48797	0.000994616
TBCB	1.48767	1.60603e-21
CSF2RB	1.48463	1.6735e-57
KLK1B11	1.48356	1.10391e-08
BC056474	1.48139	8.51868e-15
TSPAN3	1.48041	7.43626e-05
CAPZA1	1.47502	3.34456e-28
TMEM59	1.47409	2.48357e-24
RENBP	1.47404	1.24636e-20
P4HB	1.47346	7.6474e-44
COMMD1	1.47111	1.45551e-08
NINJ1	1.471	1.97965e-08
CORO1A	1.46935	5.91542e-38
CLTA	1.46826	3.13236e-39
ATP6V1D	1.46316	4.26151e-22
ECH1	1.46006	6.30622e-20
TUBA1C	1.45759	2.00244e-25
MRPL23	1.45614	6.38744e-16
GOLGA7	1.45608	1.91835e-09
PSMC6	1.45409	2.28368e-09
EGR1	1.45266	8.12915e-22
CNIH	1.45043	5.32145e-12
YPEL5	1.44947	2.42894e-27
SC4MOL	1.44415	1.59905e-17
SUGT1	1.44343	3.26133e-10
MALT1	1.44138	2.05086e-35
AKR1B3	1.44134	3.27975e-17
DPM2	1.44065	2.42035e-09
LGMN	1.4381	3.34888e-15
SARNP	1.43765	4.63533e-24
AP2S1	1.43683	6.59064e-24
A130040M12RIK	1.4331	8.59839e-05
RPS21	1.43194	5.43707e-46
STXBP3A	1.43033	0.00618325
HSPE1	1.42964	3.53231e-30
NOP10	1.42669	6.41412e-30
NPTN	1.42663	1.54504e-27
TRP53	1.42329	2.15181e-09
FKBP2	1.42206	8.71363e-26
DYNLT1B	1.42158	1.04345e-16
UBE2D3	1.42134	3.341e-31
SEC61G	1.42085	1.85059e-51
LSM3	1.41714	4.17797e-18
PLBD1	1.41551	2.91419e-12
ARL6IP1	1.41511	1.96252e-27
TMEM37	1.41153	5.98531e-15
SLC2A6	1.41148	5.04528e-07
RBM7	1.41141	1.02981e-19
CCR2	1.41115	5.14148e-25
FKBP1A	1.4107	8.87069e-34
PSMD8	1.4099	1.88204e-32
FTL2	1.40751	1.27046e-56
IL7R	1.40487	1.47846e-06
ETFA	1.40424	3.57216e-23
CNDP2	1.40241	5.78721e-35
IFRD1	1.4024	1.9025e-29
PARK7	1.40068	9.52402e-11
MRC1	1.40016	5.39288e-31
CHCHD1	1.40008	6.39089e-23
ODC1	1.3997	2.79417e-15
PLK2	1.39924	9.03071e-17
SSU72	1.39841	6.0207e-28
CYTIP	1.3964	5.35372e-14
APOA1BP	1.39624	7.88304e-07
NSMCE2	1.3957	4.05033e-08
POLR2K	1.39477	2.14108e-21
NHP2	1.39476	3.60813e-22
TRAM1	1.39351	7.45508e-35
CSNK2B	1.39303	5.08785e-26
NDUFAB1	1.39177	9.43091e-19
DPY30	1.39174	5.2645e-17
UFC1	1.39068	6.16324e-15
RNF7	1.38949	4.00233e-19
VPS25	1.38915	1.82491e-15
SOD2	1.38846	6.59231e-14
WDR1	1.38809	6.13913e-44
HBP1	1.38529	1.84677e-13
NDUFB3	1.38506	8.72918e-17
ACLY	1.3837	1.8281e-15
MBNL1	1.38364	3.06437e-50
N6AMT2	1.38294	6.74883e-14
GLTP	1.38236	2.0072e-21
CTSA	1.38167	2.00316e-41
NDUFV2	1.38151	7.66547e-26
LAT2	1.38107	4.82497e-20
NHP2L1	1.37984	2.32476e-24
CUTA	1.37669	3.49361e-22
MED10	1.37402	6.5522e-11
DEGS1	1.37374	2.66591e-30
1810033B17RIK	1.37346	0.00171613
RNASE6	1.37202	6.94192e-09
STARD3NL	1.37185	1.84029e-10
S100A13	1.37097	2.64722e-39
DAP	1.37027	1.31078e-18
MTHFS	1.36744	1.84667e-09
2700060E02RIK	1.36595	1.84787e-14
MDM2	1.36467	2.44745e-06
NRAS	1.36449	6.71487e-23
DDX5	1.36295	2.32354e-49
CLIC4	1.36252	1.41606e-05
GM2382	1.36192	7.12408e-15
RSU1	1.36178	2.58384e-28
TTC35	1.36176	1.53351e-18
PYCARD	1.36095	2.15377e-52
SEC13	1.359	3.89083e-11
SNX5	1.3585	2.64508e-36
BST2	1.35793	0.000188107
AURKAIP1	1.35688	1.89223e-21
MED21	1.3568	0.000535356
SLC3A2	1.3513	2.80978e-18
LSM7	1.35068	1.69316e-18
HNRNPA2B1	1.35045	1.29563e-41
BUD31	1.34819	7.90195e-11
GOLT1B	1.34774	2.98428e-19
EIF1AX	1.3477	4.09898e-19
TBRG1	1.34745	1.59206e-12
SPAG7	1.34648	4.10056e-09
1810009A15RIK	1.34352	2.84735e-15
LEPROT	1.34195	7.82952e-16
2310016M24RIK	1.3416	7.96065e-26
KLF6	1.34153	4.06956e-34
ERGIC3	1.34094	4.53736e-12
RNF181	1.33966	3.73506e-10
MEA1	1.33941	3.61719e-13
ECE2	1.33886	0.00120067
ACOT9	1.33802	4.66354e-10
ACTN1	1.33757	8.31166e-16
TFEC	1.33688	3.22196e-13
RNASET2A	1.33687	0.000529236
MRPS36	1.33453	4.73084e-23
TMEM219	1.33429	1.12661e-16
POLR2F	1.33372	6.99687e-19
PDIA3	1.33286	9.97681e-40
HIGD2A	1.33264	4.10232e-15
PDCD5	1.33183	1.255e-16
CLIC1	1.33171	2.11991e-27
CWC15	1.32883	9.66953e-23
PSMB10	1.32668	2.96631e-09
POLR2E	1.3247	1.39303e-15
CCT8	1.32381	8.21218e-21
NDUFS3	1.31773	5.53e-20
TSPAN31	1.31727	7.6249e-09
VAPA	1.31613	1.28535e-37
TMED2	1.31523	3.30913e-23
PSMC4	1.31509	3.24141e-15
AIF1	1.31273	2.68722e-05
GGH	1.30999	1.7942e-12
HAT1	1.30948	1.10092e-07
ZWINT	1.30904	0.000104931
TMEM85	1.30827	3.13716e-08
SNRPD1	1.30667	6.5128e-25
BZW1	1.30645	3.25167e-29
GUK1	1.3063	4.38653e-09
NDUFA13	1.30362	2.73873e-65
CCR1	1.30131	2.05466e-14
PEBP1	1.30028	8.69309e-22
IQGAP1	1.29978	4.64492e-75
IRF5	1.29921	1.7406e-20
1810037I17RIK	1.29909	2.88045e-29
IDH3G	1.29834	5.13935e-15
TAF9	1.29628	2.38618e-13
OSTF1	1.29604	4.82597e-43
GADD45B	1.29604	2.7432e-09
2410015M20RIK	1.29497	1.07799e-27
PDZD11	1.29368	4.48381e-07
TMEM128	1.29261	6.03379e-08
PRDX3	1.29214	3.20178e-20
SRA1	1.29109	4.03011e-14
SLC35B1	1.29074	4.81513e-14
IER3	1.28943	3.53168e-20
CD84	1.28845	2.4977e-25
CORO1B	1.28773	3.41113e-21
CCNL1	1.28675	3.49374e-33
SUCLG1	1.28471	1.4755e-15
MGST3	1.28321	3.03879e-15
CD164	1.28308	1.90335e-28
SON	1.27865	2.3195e-10
ZFAND6	1.27812	1.06832e-11
RANBP1	1.2781	1.09363e-17
1810058I24RIK	1.27739	6.52347e-34
PSAP	1.27715	2.33119e-60
LSMD1	1.27626	2.57131e-22
IER3IP1	1.27157	5.95016e-34
COPS6	1.26974	4.96655e-20
PIN4	1.26906	5.84822e-18
TIMM10	1.26857	3.13969e-05
AK2	1.2677	1.49896e-17
SAR1B	1.26716	1.89108e-18
NAP1L1	1.2667	1.96024e-26
HNRNPC	1.26555	6.03275e-22
HK2	1.26547	3.04958e-17
ISCA2	1.26522	1.51749e-11
PSMD6	1.26514	1.62305e-12
AK204443	1.26485	0.000513251
PPP2R5C	1.2642	4.09918e-28
DOK2	1.26328	7.58361e-36
TMED3	1.26263	8.45828e-07
INSL6	1.26025	0.000872406
LRRC33	1.25998	1.65916e-14
CCDC12	1.25719	4.64309e-28
SDF2	1.25717	5.42626e-11
MFGE8	1.25599	1.86317e-11
NCK1	1.25568	0.00282193
SRI	1.25423	7.54439e-39
SERF2	1.25209	5.60446e-41
MRPS33	1.24929	8.87972e-24
TES	1.24925	5.09904e-06
AK172428	1.24882	1.25175e-17
0610031J06RIK	1.24844	6.55059e-08
TMEM179B	1.24699	6.12124e-11
NXF1	1.24647	0.000159021
SIDT2	1.24382	2.56154e-18
1110007C09RIK	1.24275	2.28055e-16
GM6635	1.24215	1.16557e-54
MSR1	1.24174	3.24314e-16
CACYBP	1.24116	1.80145e-08
BCL2A1C	1.23751	7.85087e-10
1810013D10RIK	1.23582	1.33841e-08
PDHB	1.23222	4.09539e-13
TFG	1.23196	2.78121e-12
ROMO1	1.22899	1.33357e-37
0610009D07RIK	1.22886	1.48918e-31
RNF13	1.22709	1.71929e-16
SNAP23	1.227	4.41749e-18
RPL21	1.22658	1.24224e-57
CLDND1	1.22644	1.9871e-17
RASGEF1B	1.22595	1.86064e-19
TREM2	1.22414	1.29591e-12
RAC1	1.22392	4.26059e-39
IDH3B	1.22327	6.81831e-12
KPNA2	1.22326	1.23892e-08
IMMT	1.22272	5.99822e-23
MPEG1	1.22076	9.08725e-41
SF3B5	1.22032	7.60305e-23
COMMD6	1.2194	7.22795e-12
ATP6AP1	1.21834	9.23527e-30
YWHAQ	1.21715	6.62592e-19
PGD	1.21634	2.45635e-24
LXN	1.2153	2.50248e-07
PAIP2	1.21437	2.28152e-14
RPL27A	1.21342	4.88604e-61
PDCD10	1.20948	1.08324e-10
DERP6	1.20323	2.72597e-08
NCF4	1.20084	1.19657e-06
CREG1	1.20026	5.45152e-37
MRPS16	1.19824	2.01821e-23
POLD4	1.19776	3.02013e-19
STAT1	1.1974	0.00696228
HSD17B12	1.19697	7.57724e-18
MRPL36	1.19287	8.03748e-18
1110004F10RIK	1.19277	1.87943e-15
NIPSNAP3B	1.19169	2.63084e-15
ATP6V1C1	1.19097	1.62488e-15
SIN3B	1.19077	2.42129e-11
MTCH2	1.18792	7.4434e-21
ACOT13	1.18608	4.5944e-05
NCF1	1.18584	3.98589e-15
TCIRG1	1.18536	1.24193e-16
TCF7L2	1.18512	6.45209e-27
COPS5	1.18378	1.84588e-08
PECI	1.18302	6.66544e-13
PRPF40A	1.18122	1.20912e-14
CNN2	1.18087	3.74027e-10
GPR137B-PS	1.17972	3.14873e-15
CKLF	1.17853	8.73167e-07
CCDC53	1.17834	7.16514e-07
SNX6	1.17679	2.00392e-19
PTS	1.17644	1.93455e-08
MRPL55	1.1732	2.49272e-09
1500003O03RIK	1.17049	1.02128e-11
NDUFA10	1.1703	6.35075e-15
CETN3	1.16797	2.14619e-12
ALDOC	1.16622	1.81486e-06
SNRNP25	1.16504	4.43044e-09
SSR1	1.16453	7.77342e-61
GRCC10	1.1638	4.99471e-16
CCT4	1.16213	4.94004e-14
CFDP1	1.15986	5.3462e-06
DNAJC8	1.15931	7.46079e-21
RBM39	1.15703	2.48922e-26
SIRPB1B	1.15624	0.00147854
GMFG	1.15535	1.72684e-19
CCT2	1.1544	1.08881e-22
TRAPPC4	1.15437	6.50485e-14
TNFAIP3	1.15359	2.44629e-33
EMB	1.15354	3.18628e-15
SLC39A1	1.15352	3.30737e-29
GUSB	1.15212	1.67548e-26
SERINC1	1.1514	7.76e-18
AK202494	1.15107	1.00544e-13
MRPS18A	1.15097	4.51893e-14

## Sheet: mHSC-E
Gene	Variance	Adjusted_P_value
CAR1	16.3726	6.382977E-309
MPL	15.677	3.31e-215
LY6A	14.8814	1.26e-237
FOS	14.7843	4.47e-25
SERPINA3G	14.6747	8.01e-156
CES2G	14.5892	2.04e-254
AQP1	14.4417	0
ERMAP	14.429	0
DUSP1	14.263	5.7e-51
KLF1	14.1467	0
GATA1	13.7704	0
TSPO2	13.7491	5.96e-295
MFSD2B	13.5853	0
ATP1B2	13.5758	8.741298E-311
GM15915	13.4558	7.54e-263
RHD	13.325	0
HLF	13.1979	1.15e-260
TBXAS1	13.0616	6.63e-148
RGS1	13.0264	1.45e-53
MT2	13.0217	0
LTB	12.9916	7.3e-195
JUN	12.9436	1.18e-58
EPOR	12.8989	2.5e-280
ASNS	12.8874	1.97e-167
IFITM1	12.849	1.57e-293
RHAG	12.8174	0
SPHK1	12.7068	0
EPDR1	12.6992	9.66e-234
GIMAP1	12.5931	2e-149
CLDN13	12.5497	0
C1QTNF12	12.5456	1.06e-203
RRM2	12.5223	1.54e-231
BLVRB	12.4394	1.28e-256
TNFAIP2	12.4385	2.47e-230
HEMGN	12.41	7.23e-162
CENPA	12.2846	1.46e-187
SLC38A5	12.2828	9.29e-294
GIMAP6	12.2744	1.15e-197
STOM	12.2319	2.26e-212
LSP1	12.2165	2.64e-248
CCNA2	12.1789	4.18e-237
IGKC	12.1745	7.73e-10
FECH	12.1661	4.06e-99
ZFP36	12.1452	1.3e-104
MKI67	12.1291	8.67e-205
LDHB	12.0544	9.49e-141
GFI1B	12.0301	3.77e-128
CCNB2	12.0216	8.03e-192
ADGRL4	12.0165	1.09e-179
TMEM176A	11.9965	1.08e-162
KEL	11.9771	7.62e-299
ALDH1A1	11.9395	1.16e-113
CPOX	11.8981	2.12e-209
MYCN	11.888	5.47e-68
GYPA	11.8594	4.84e-293
MNS1	11.8504	4.33e-266
PLA2G12A	11.8392	5.92e-187
PROCR	11.8374	3.75e-141
SLC16A1	11.8244	5.6e-176
STEAP3	11.7694	2e-260
CYTH3	11.7551	2.27e-143
LYZ2	11.7499	1.83e-196
CDT1	11.7223	7.32e-156
TRIM47	11.698	3.18e-48
CDC6	11.6892	9.7e-181
CTSE	11.6797	1.02e-213
GATM	11.673	1.55e-186
GSTM5	11.6702	1.96e-135
BAG2	11.6652	6.55e-85
MYL10	11.6621	5.37e-120
CTLA2A	11.6557	1.88e-183
GCNT2	11.6552	1.52e-174
SPPL2B	11.6426	2.12e-158
PIGQ	11.635	5.35e-89
SMIM1	11.6317	0
CDC20	11.5992	4.94e-152
MT1	11.5933	0
OPTN	11.5805	1.17e-133
HACD4	11.4906	1.99e-93
SEPT8	11.4848	1.58e-166
NCEH1	11.4838	8.5e-32
PGLYRP2	11.4832	3.61e-120
DUSP2	11.4751	3.34e-51
ESAM	11.4724	1.77e-80
ACSS1	11.4597	3.46e-178
ANXA5	11.451	1.19e-93
UBE2C	11.4491	9.11e-168
TXNRD2	11.4329	2.74e-79
CD82	11.422	1.14e-39
CELA1	11.4181	2.29e-139
MINPP1	11.4115	1.32e-143
SLC11A2	11.4106	1.07e-155
CDCA3	11.3909	8.1e-214
ST3GAL5	11.3889	2.88e-233
UBAC1	11.369	2.91e-125
RTP4	11.3551	1.66e-14
BIRC5	11.3525	4.72e-227
AQP9	11.294	1.75e-70
PTDSS2	11.2792	5.33e-115
ALAD	11.2767	1.9e-147
TBC1D10C	11.2708	4.86e-113
GOLM1	11.2612	5.49e-192
SLC18A2	11.2531	4.02e-28
DENND2D	11.2515	5.74e-38
PACSIN2	11.2471	9.94e-50
TTLL12	11.2412	1.91e-166
APLP2	11.2389	1.15e-72
NEURL3	11.2089	1.26e-74
FPGS	11.2072	2.76e-81
TYMS	11.194	1.01e-160
MYCT1	11.1898	3.49e-149
CDCA8	11.1491	1.19e-183
STX2	11.1428	3.22e-177
TK1	11.1201	8.61e-179
SLC40A1	11.1116	4.66e-236
NUDT9	11.0993	1.51e-107
RABIF	11.0906	1.01e-37
MAGED1	11.0906	3.66e-70
ASAH1	11.0819	1.8e-23
GSTM1	11.079	6.49e-133
MFNG	11.0643	1.33e-97
DHFR	11.0488	1.52e-145
BYSL	11.0474	4.07e-112
SAMD14	11.0427	3.06e-196
MTHFD1	11.0412	3.6e-162
TSC22D3	11.0368	2.77e-63
SLC19A1	11.0329	4.37e-61
TMEM176B	11.018	4.46e-274
SLC41A3	10.9925	8.92e-108
MTFR1	10.9924	6.35e-64
PQLC1	10.9821	1.74e-27
ARL6IP6	10.9701	2.6e-83
PEAR1	10.9691	1.06e-75
GDF3	10.9683	4.59e-80
AW112010	10.961	8.13e-117
ANXA1	10.9604	1.27e-50
RFC4	10.9574	3.56e-129
PRIM1	10.9462	1.23e-115
XPNPEP1	10.9055	6.95e-96
PRSS50	10.9022	2.26e-209
SLC43A1	10.9001	1.62e-111
STARD10	10.8792	7.04e-123
TMEM97	10.8759	2.97e-95
ASF1B	10.8711	1.65e-174
KLHL6	10.853	1.54e-23
NUP93	10.8526	2.64e-115
GMNN	10.8497	3.28e-180
MMRN1	10.8417	4.85e-81
CD1D1	10.8345	3.72e-10
RFESD	10.834	1.51e-110
CENPK	10.8312	5.35e-173
GPR171	10.8268	2.98e-133
PNO1	10.825	9.21e-120
SMIM5	10.8225	7.61e-52
CITED4	10.8205	1.46e-270
STAP1	10.806	1.2e-27
TMC6	10.8055	2.07e-31
FAM234B	10.8033	3.31e-127
SLC14A1	10.7963	1.32e-130
WLS	10.7849	2.13e-69
RRM1	10.782	2.45e-141
TACC3	10.78	9.78e-149
HSPH1	10.7781	4.85e-123
LEPROT	10.7776	3.01e-86
2210016F16RIK	10.7739	4.71e-101
PRKAB1	10.769	1.83e-77
CTSC	10.7672	8.69e-23
UBA3	10.7569	9.17e-26
MAD2L1	10.7502	1.41e-135
ABCB8	10.7484	2.42e-41
IFI203	10.7483	1.17e-156
CD55	10.7378	1.8e-56
PPAT	10.7372	1.87e-91
CD34	10.7348	7.77e-129
CCNB1	10.7319	2.51e-150
WDR55	10.7312	3.61e-93
SLC25A38	10.7296	2.26e-129
MFGE8	10.7284	6.83e-48
FIGNL1	10.7249	5.41e-149
POLR1B	10.7231	3.46e-59
WDR4	10.7214	3.29e-57
GFM1	10.7207	2.47e-84
WARS	10.7204	1.49e-36
PLCB2	10.7144	1.61e-84
SDHAF2	10.7117	9.02e-49
HSDL1	10.7089	1.18e-43
ZFP35	10.6974	1.29e-29
IRF1	10.6928	1.88e-50
IFI44	10.6927	1.06e-49
PSMF1	10.6922	1.92e-73
E2F8	10.6906	4.01e-175
NARF	10.6881	3.59e-69
GIMAP5	10.6825	6.64e-86
PBK	10.6783	1.04e-158
MGST3	10.6767	1.63e-104
UHRF1	10.6695	6.91e-160
ABCB4	10.6617	1.67e-259
TANGO2	10.6583	4e-121
ORC5	10.6576	1.63e-89
MFSD14B	10.6566	3.65e-68
PFKM	10.6522	3.7e-69
TSPAN14	10.6496	8.37e-54
GM8995	10.6396	3.96e-88
NUDT19	10.6269	1.75e-96
SQOR	10.6266	8.06e-48
SLC25A21	10.6249	3.097595E-315
MEMO1	10.615	1.53e-112
SDSL	10.6105	7.78e-87
CASP3	10.6091	9.01e-152
HEBP1	10.6014	2.32e-165
LCP2	10.5936	2.15e-78
CPT1A	10.5933	3.8e-07
ISG20	10.5848	3.03e-70
MRPL37	10.5839	5.99e-80
CD9	10.5768	3.07e-51
CCNE1	10.5753	2.78e-282
TFRC	10.564	1.07e-215
UROS	10.5413	1.12e-104
ME2	10.5391	3.33e-138
NGLY1	10.5357	3.3e-05
CERS5	10.5317	6.22e-50
SQLE	10.5311	3.55e-07
PIK3R2	10.5302	4.85e-113
TGM2	10.5245	5.63e-13
SLC7A4	10.5217	5e-08
PPOX	10.5199	4.59e-49
SPIRE1	10.5137	4.33e-190
ORC6	10.5116	2.46e-137
DCAF11	10.5108	2.91e-08
SPC25	10.509	1.01e-115
EMILIN2	10.4978	1.12e-138
TCP11L2	10.4935	6.48e-19
TAF12	10.49	8.39e-102
RASSF5	10.4876	6.01e-20
CEPT1	10.4873	1.16e-11
TMEM129	10.4868	4.02e-22
LRRC8C	10.4842	1.93e-94
TIMM29	10.4841	1.06e-34
UAP1	10.4609	4.44e-76
NUP107	10.4576	3.18e-80
2610035D17RIK	10.4525	4.17e-12
ARHGEF6	10.4502	2.92e-81
MCM5	10.4461	5.98e-150
BAP1	10.4424	7.92e-29
FTSJ3	10.4417	7.39e-77
GNB4	10.4375	6.79e-11
MARS	10.4363	8.13e-76
SPNS2	10.4347	4.53e-56
ATP2A3	10.4312	1.83e-63
TRIB2	10.428	4.82e-54
IARS2	10.4233	8.22e-77
SGPP1	10.4225	5.45e-87
CDCA4	10.4225	3.77e-72
CAD	10.4216	2.19e-138
GT(ROSA)26SOR	10.4119	6.48e-61
GNG11	10.4095	3.17e-109
SIGIRR	10.4026	2.76e-15
TUBGCP3	10.402	9.53e-46
FZR1	10.4018	5.81e-19
DUS1L	10.4017	3.77e-75
HPN	10.3967	4.46e-292
SLC43A3	10.3962	4.74e-117
OTUD6B	10.3935	2.4e-51
GRINA	10.3892	0.00542
DYNLT3	10.3851	6.53e-15
HARS	10.3814	9.52e-100
CNN2	10.3802	1.86e-85
ENPP4	10.3788	5.93e-13
POLD1	10.3771	1.37e-111
ATP13A1	10.3767	9.65e-35
LONP1	10.3735	9.95e-80
H1F0	10.3732	1.2e-07
AFAP1L1	10.3709	4.76e-57
RCC1	10.3692	1.01e-112
ORC2	10.3601	5.98e-105
PRELID3B	10.358	5.86e-111
FOXRED1	10.3565	8.45e-28
EMILIN1	10.3453	4.05e-08
ITIH5	10.3385	1.48e-70
PQLC3	10.3372	9.54e-25
AURKB	10.3279	9.34e-124
SLC31A1	10.3239	1.44e-61
FTSJ1	10.3227	1.03e-99
DNPEP	10.3223	2.35e-17
PITPNB	10.3103	1.23e-11
SERPINB9	10.3033	1.22e-05
UCKL1	10.3018	0.00146
KIF22	10.3014	4.99e-153
PMPCA	10.2953	2.86e-50
DCAF4	10.2927	2.91e-38
RHOF	10.2815	2.25e-47
NAMPT	10.2812	5.01e-12
MOGS	10.2731	6.79e-128
SLC35A1	10.2725	0.00247
CPQ	10.2725	0.000914
PHF10	10.2672	4.45e-153
FAM136A	10.2543	8.45e-54
VKORC1L1	10.2512	4.27e-107
VWA5A	10.2508	0.00127
CAST	10.2504	1.19e-10
TARS	10.2481	2.71e-42
MCM4	10.2467	5.83e-111
ABCF3	10.2415	5.25e-13
ELAC2	10.2409	3.26e-66
KRT18	10.2373	8.58e-55
FADS1	10.2349	5.06e-19
VPS33B	10.2337	2.29e-14
ANXA6	10.2333	6.77e-18
AK3	10.229	2.21e-55
IARS	10.2222	2.87e-67
HAGH	10.2179	2.77e-81
ZDHHC6	10.2151	2.87e-71
TMEM109	10.2146	2.78e-24
RMND5B	10.2136	3.05e-05
UTP4	10.2116	9.6e-62
RAD51AP1	10.2091	1.08e-158
EDC3	10.2081	3.61e-09
G6PDX	10.2068	9.28e-45
POLE3	10.2053	3.94e-95
HDAC10	10.2012	3.23e-05
PPP2R1B	10.1945	7.62e-92
ELP3	10.1937	2.82e-13
WDR6	10.1927	0.000294
NCLN	10.1908	4.42e-72
CRIP2	10.1782	7.49e-228
LIMD2	10.1781	2.87e-231
HACD3	10.1747	1.81e-56
ZFP110	10.1704	2.67e-09
IL21R	10.1693	8.19e-73
TOP2A	10.1672	3.52e-146
AP1G2	10.1634	2.05e-23
ATG4B	10.1625	1.98e-39
OASL2	10.1574	6.85e-55
UBR7	10.1549	2.66e-69
VPS16	10.154	3.47e-24
TSPAN33	10.1528	2.17e-212
APOE	10.1517	1.02e-05
HSD3B7	10.1499	3.5e-05
RASAL3	10.144	6.06e-20
CAPN7	10.1417	1.17e-18
TPX2	10.1409	5.28e-143
GTF2H1	10.1389	6.21e-67
MMUT	10.1321	5.03e-43
RBPMS	10.1311	3.13e-116
TM7SF3	10.1306	1.42e-81
PLXNC1	10.1277	1.67e-05
RAB37	10.1252	1.31e-48
DECR1	10.123	1.61e-18
TRMT11	10.1202	1.31e-39
FASTKD2	10.12	1.83e-45
GLIPR2	10.1166	3.6e-11
BUB1B	10.1159	6.14e-131
CD84	10.115	4.49e-24
PLCG2	10.115	5.24e-82
IFI30	10.115	5.19e-162
CHMP7	10.1125	3.06e-08
KPNA3	10.1084	4.01e-74
RAB32	10.1077	3.78e-25
E2F6	10.1036	5.3e-35
LRRC14	10.103	1.78e-44
IL15	10.0995	5.98e-77
MAPK9	10.0972	1.46e-62
MFSD1	10.0917	4.77e-22
UBE2G2	10.0821	7.26e-31
RANGAP1	10.0793	3.02e-101
CUL4A	10.077	3.2e-73
SMC2	10.0709	3.9e-135
CDC45	10.068	9.81e-131
METAP1	10.0674	1.35e-44
PON2	10.0652	5.46e-68
SLC20A1	10.0618	9.8e-86
ZDHHC13	10.0609	8.09e-72
CSTF2	10.0602	1.34e-34
PLIN2	10.06	3.59e-42
RAD51	10.0597	2.39e-146
SCFD1	10.0569	1.17e-07
USP10	10.0531	8.97e-62
LPCAT3	10.0511	1.97e-52
PSEN2	10.0377	3.49e-73
CTSO	10.0363	4.12e-13
BID	10.032	1.08e-50
POGLUT1	10.027	8.45e-08
HAUS2	10.0231	1.13e-23
D10WSU102E	10.0179	3.79e-17
MIS12	10.0156	4.06e-25
FBXW5	10.0126	8.97e-23
RASA3	10.0087	3.24e-16
MAU2	10.006	7.22e-12
TLK1	10.0054	1.36e-72
HERC4	10.0037	3.38e-06
ZFP62	10.0035	0.000245
CAMK1	10.0033	2.66e-37
TMX3	10.0028	1.51e-09
TBC1D15	9.99725	9.17e-07
FKBP1A	9.99354	3.15e-122
CDC7	9.99173	1.6e-83
SERPINB1A	9.99131	6.94e-32
METTL7A1	9.99109	2.33e-08
WDHD1	9.98829	2e-137
GOSR2	9.98786	1.04e-20
LIG1	9.98518	8.72e-143
ST6GALNAC4	9.98357	3.98e-19
PSMD9	9.98131	4.14e-83
YOD1	9.98039	7.86e-27
UBXN2B	9.98008	3.46e-43
GYPC	9.9799	2.25e-15
PDZK1IP1	9.97965	5.24e-42
SMAD2	9.97533	7.19e-05
ZFP639	9.97528	1.4e-67
NXPE2	9.96932	0
STK25	9.9684	2.8e-12
TNFRSF13B	9.9681	1.12e-43
CMPK2	9.96627	6.83e-43
CPT2	9.96091	3.52e-23
CYB5R3	9.95921	6.49e-46
TOPORS	9.95758	6.69e-13
CLN5	9.95686	1.27e-05
SPTLC1	9.95562	3e-08
NUP85	9.95239	6.3e-105
CKAP2L	9.94873	2.5e-142
ZFP397	9.94806	3.59e-07
COA5	9.94369	1.33e-54
THUMPD3	9.94327	2.61e-69
ANGPT1	9.94313	2.24e-194
CRNKL1	9.9408	9.2e-36
SPRYD4	9.93761	4.58e-65
RNF139	9.93306	1.6e-53
1700017B05RIK	9.93223	1.57e-59
GOLT1B	9.93186	5.55e-63
ELMO1	9.9309	2.36e-103
INPP5B	9.93071	8.12e-37
PRMT7	9.92993	5.83e-55
PKM	9.9239	1.26e-257
INCENP	9.92313	3.44e-102
PRIM2	9.92248	9.27e-151
ASB8	9.92064	1.03e-05
TMEM263	9.91912	2.25e-09
MUC13	9.91884	8.46e-15
DRAM2	9.91722	0.000466
CISH	9.91543	1.83e-49
RGS2	9.91504	4.71e-40
EXT2	9.91389	6.01e-11
PTGS1	9.91168	1.23e-52
AURKA	9.91064	4.97e-122
TAPT1	9.90804	9.19e-42
EBI3	9.90789	1.89e-103
NSDHL	9.90549	1.42e-07
TREML2	9.90111	2.43e-39
BTAF1	9.90033	1.03e-82
NAPSA	9.9001	4.83e-96
ZFP655	9.89777	0.000135
DDX20	9.89659	1.2e-53
APEH	9.89593	8.41e-55
MAPKAPK3	9.89069	0.00137
SERPINF1	9.88668	1.98e-76
NUDT4	9.884	1.21e-87
GMPR	9.88146	6.34e-16
TFR2	9.88066	2.47e-63
XRCC5	9.88065	7.85e-46
ZFP871	9.87906	7.01e-07
RNF13	9.87847	1.12e-09
CCDC137	9.87753	2.76e-38
NDE1	9.8773	1.18e-30
PRPF4	9.87532	4.93e-51
INTS13	9.87249	2.59e-54
MCM2	9.87248	3.03e-131
RARS	9.87141	4.72e-62
CHP1	9.86845	1.79e-10
PICALM	9.86842	4.45e-112
MSH6	9.868	1.41e-51
PDCL	9.86746	0.00525
PTDSS1	9.86651	1.29e-28
SLC25A45	9.86517	0.000448
CTTN	9.86272	1.84e-07
TMEM186	9.86025	6.89e-20
MAVS	9.85985	1.02e-19
WDR75	9.85109	1.23e-48
HMBS	9.84926	7.13e-182
HARS2	9.84889	7.26e-14
PWP2	9.84715	3.05e-56
KLHL22	9.84692	7.01e-21
ALKBH8	9.84527	3.23e-77
GCLC	9.84356	1.41e-77
ARAP1	9.83604	1.77e-11
DDX58	9.83259	3.2e-28
TUBGCP2	9.83149	1.86e-42
DOK2	9.83144	8.47e-24
RNF115	9.82283	1.41e-05
CHUK	9.82247	7.17e-36
ACAA2	9.81829	1.95e-79
WDR5	9.81667	2.15e-44
REXO4	9.81577	1.25e-34
TIPIN	9.81427	4.62e-141
RNASE6	9.81416	2.7e-10
GBP2	9.81409	7.33e-45
RFC5	9.81028	2.61e-77
CEP70	9.80977	7.8e-26
CLPX	9.80896	5.26e-28
SPC24	9.80413	9.62e-213
WDR73	9.80386	2.08e-26
GRAMD1A	9.8022	6.54e-30
AFG3L2	9.8016	1.79e-64
GSKIP	9.79927	8.89e-10
POLR2B	9.79656	2.97e-47
PCP4L1	9.79475	1.77e-57
PJA2	9.79313	5.68e-07
CTPS	9.79285	2.14e-77
ATP6V1A	9.79267	0.00173
STT3B	9.78839	1.3e-91
VPS41	9.78672	1.16e-08
CUL2	9.78579	8.48e-29
NARFL	9.78521	2.6e-23
ANAPC2	9.77666	1.57e-09
GM28875	9.77424	1.44e-15
PADI4	9.77247	3.53e-78
VIM	9.76445	3.69e-93
PRPS2	9.76322	1.42e-19
MTAP	9.76207	9.8e-09
TES	9.75975	6.81e-63
COLGALT1	9.75918	1.02e-05
SACM1L	9.75816	2.47e-26
ATG12	9.75652	1.02e-05
TRIM59	9.75349	2.45e-48
CRYZL2	9.74877	2.04e-08
DNAJC11	9.74675	8.44e-83
ATL2	9.7466	4.82e-46
PPIL4	9.74512	4.86e-19
CLCN4	9.74413	2.68e-17
USP37	9.74308	2.65e-31
JAK3	9.74147	2.36e-37
TBC1D20	9.7394	0.00843
SLC30A5	9.73694	2.8e-36
ALDH18A1	9.73416	3.79e-106
PPIC	9.73264	3.62e-42
DCAF13	9.73256	1.23e-47
MYH10	9.73065	1.55e-187
GNPDA1	9.72862	3.69e-38
UAP1L1	9.7258	4.33e-31
ATAD1	9.7256	9.91e-20
SELENBP1	9.72388	4.71e-51
MTREX	9.71906	1.07e-46
RNF145	9.71834	1.13e-36
STX12	9.7149	0.00396
CLIC4	9.71248	1.44e-80
GOLPH3	9.71244	2.82e-63
PTCD3	9.71171	3.65e-80
PACS1	9.71114	4.19e-08
DLST	9.70937	3.68e-85
CDCA5	9.70653	7.1e-123
PLAA	9.7045	2.07e-48
LDAH	9.70406	1.16e-25
AAR2	9.70322	1.36e-05
CRK	9.70231	3.02e-05
1700006J14RIK	9.70055	3.41e-114
TMUB2	9.69826	2.31e-07
EPSTI1	9.69107	1.01e-57
RANBP3	9.68737	8.74e-44
ZFP930	9.68318	6.02e-10
TMEM173	9.68204	4.53e-89
LCP1	9.67984	6.33e-205
GMFB	9.67885	2.05e-50
SNAP23	9.67786	9.24e-07
SLC25A46	9.67618	6.93e-27
FES	9.67182	1.64e-28
TVP23B	9.66675	1.2e-22
ZFP24	9.66298	0.000237
RABGGTB	9.65997	1.46e-76
FGFR1OP	9.65988	5.62e-44
DOCK2	9.6561	2.22e-45
OAT	9.65487	9.39e-72
PCLAF	9.64154	3.37e-143
B3GALNT2	9.63732	1.97e-66
MYO1G	9.63729	3.04e-34
SLA	9.63682	1.73e-24
PRKCH	9.63399	1.7e-08
DENND1C	9.6336	3.36e-58
POT1A	9.63292	1.1e-21
ESYT2	9.63157	5.94e-39
TMX1	9.62994	1.39e-53
SMIM15	9.62535	7.44e-22
L2HGDH	9.62491	3.45e-52
CTLA2B	9.62323	5.11e-90
CCNG1	9.6225	7.08e-27
ADO	9.62063	2.36e-20
JPT2	9.61398	1.94e-42
DPH6	9.61047	7.76e-07
PLK1	9.60871	2.3e-139
PLBD2	9.60653	3.75e-12
ABTB1	9.60569	1.05e-11
PRC1	9.60474	1.17e-100
ADD2	9.60433	7.22e-294
PUS7	9.59867	1.1e-48
PPP6C	9.59848	1.2e-41
ENDOD1	9.59493	4.45e-149
HSPA4L	9.59482	6.07e-54
NDEL1	9.59352	0.000189
4833439L19RIK	9.58863	2.84e-39
ABCG2	9.58695	6.72e-15
UBA5	9.58634	0.000202
IFRD2	9.58629	1.32e-151
SPTBN1	9.58294	7.56e-71
THUMPD1	9.58204	1.14e-25
MED22	9.5807	8.44e-21
TBL3	9.57931	2.34e-55
EXOC3	9.57808	3.38e-18
NUDCD3	9.5747	3.96e-18
CD48	9.57034	5.11e-07
PWWP3A	9.57024	6.37e-19
RPA1	9.56906	2.99e-78
PSEN1	9.5669	7.75e-22
CCNE2	9.56619	8.76e-127
TOLLIP	9.5651	1.15e-07
EYA2	9.56479	9.19e-47
CNP	9.56189	7.54e-51
EXOC2	9.56181	0.00676
NDRG1	9.55861	7.79e-05
CNOT10	9.55742	2.99e-24
ADK	9.55393	3.38e-132
LAP3	9.5436	9.21e-65
SKAP2	9.54081	1.34e-23
ABCD3	9.53836	1.1e-27
NCAPH	9.53664	5.18e-150
ITFG1	9.53493	9.95e-09
FAM76B	9.53312	2.17e-14
CTNNA1	9.52924	1.65e-24
SGTA	9.5271	8.22e-21
EIF2B1	9.52657	2.68e-76
ARMC8	9.52638	1.43e-16
LANCL2	9.5219	3.51e-15
MBTPS1	9.5217	5.59e-20
PCYT2	9.5171	3.24e-06
WDR45B	9.51016	0.00519
ANKRD27	9.50924	2.72e-22
GRN	9.5085	4.23e-25
NECAP2	9.50273	1.66e-162
NDC1	9.50232	2.41e-119
ABCB10	9.49939	1.05e-123
ICA1	9.49824	3.38e-21
ABHD16A	9.49779	1.26e-55
NCAPD2	9.49658	2.19e-131
HNRNPLL	9.49603	2.77e-104
FAR1	9.49109	9.09e-22
NDOR1	9.48571	4.78e-18
COQ8A	9.47934	2.85e-24
STARD7	9.47577	1.87e-49
PITRM1	9.47486	2.14e-104
COL5A1	9.47361	1.32e-173
TRMT6	9.47361	7.61e-61
NASP	9.47267	1.01e-144
DCK	9.47141	1.46e-110
PHACTR2	9.46785	5.21e-51
CDK1	9.4665	1.32e-144
ACAP1	9.46184	5.74e-42
INKA1	9.46105	6.96e-09
PREP	9.46086	3.87e-59
UGCG	9.45658	8.08e-131
TMEM164	9.45524	6.93e-16
RGS19	9.44876	8.73e-39
STAT3	9.4429	1.44e-37
RPP40	9.44244	6.11e-31
HMMR	9.44009	6.88e-166
GARS	9.43793	3.91e-71
CCNF	9.43736	2.15e-100
NIF3L1	9.43672	4.35e-41
HPCAL1	9.42512	8.5e-11
CSGALNACT2	9.42481	4.79e-27
D1ERTD622E	9.42472	5.84e-126
FBXO5	9.42296	1.71e-124
CYP20A1	9.42267	3.71e-42
NSMAF	9.41871	2.02e-07
HEXA	9.411	0.000289
TCIRG1	9.40754	1.05e-11
CBFB	9.4004	2.11e-10
FUCA2	9.39469	6.69e-08
UBA7	9.39299	2.17e-49
KIF20B	9.39225	1.01e-99
AHCYL1	9.38562	1.29e-20
ATP7B	9.38194	1.08e-302
COG6	9.37972	1.39e-07
ILVBL	9.37612	9.37e-07
TMEM206	9.37004	3.48e-09
NAE1	9.36957	5.16e-38
PLD3	9.36734	0.000216
TIFA	9.3648	1.56e-07
TRIM30A	9.3628	1.06e-09
NEK9	9.35894	0.00128
CRBN	9.35596	3.9e-12
STXBP1	9.35267	1.28e-29
CORO1A	9.35247	9.27e-276
PTPN12	9.35147	3e-12
RCOR1	9.35135	9.35e-77
CASP2	9.35116	0.00216
CACFD1	9.35013	7.02e-09
PDK3	9.34892	4.58e-14
DIS3L2	9.34379	4.31e-16
XAB2	9.34355	1.69e-06
UBASH3A	9.34102	7.71e-93
UMPS	9.33971	5.39e-73
PSAT1	9.33921	1.89e-36
CYTIP	9.33773	1.51e-20
BCLAF3	9.33472	3.34e-07
GYG	9.33174	0.000162
SLC22A3	9.32925	0.00881
HUS1	9.32685	2.01e-44
SCARB1	9.32604	5.76e-75
HELLS	9.32438	5.11e-78
UBAP1	9.3219	3.46e-09
NEDD1	9.31999	8.33e-36
TSPAN3	9.31739	2.58e-32
SEH1L	9.31515	4.06e-59
NT5DC1	9.31449	2.07e-13
CHAMP1	9.31311	3.59e-25
PLEK	9.30576	3.86e-06
SLC29A1	9.30107	6.01e-108
RNASEL	9.28913	0.000177
NPTN	9.28717	6.86e-75
PAK1	9.28144	7.12e-10
HOXA9	9.28119	6.83e-55
PIK3IP1	9.28018	3.02e-93
VPS11	9.27723	2.14e-07
FAM91A1	9.27634	8.04e-18
FCHSD2	9.27218	1.56e-49
LYRM4	9.26809	7.22e-102
ARHGAP15	9.26736	2.8e-19
GMCL1	9.26515	1.4e-14
NOP2	9.26436	7.95e-67
ANK	9.26396	2.59e-25
PLIN3	9.26203	3.63e-24
CYTH4	9.25923	1.18e-50
CLPTM1L	9.2584	8.08e-48
NCAPG	9.25618	4.33e-144
PML	9.25524	2.12e-23
FAAP100	9.25519	3.98e-24
ZFP592	9.2551	2.55e-10
MARCH5	9.25455	2.05e-48
SLC44A2	9.25451	1.69e-09
LPCAT1	9.25331	3.64e-68
TWSG1	9.24885	1.11e-13
TRMT2A	9.24628	3.52e-21
ALG11	9.24373	1.51e-17
MORC3	9.24341	5.16e-07
NADK	9.24283	8.5e-43
METAP1D	9.24146	5.19e-16
RPA2	9.24062	1.49e-101
ZZZ3	9.23887	5.05e-18
SESN1	9.23855	9.55e-13
EZR	9.23619	9.84e-64
OSTM1	9.23153	1.15e-31
ZFP451	9.22916	2.39e-05
PIK3C3	9.22761	3.75e-09
USP4	9.22581	1.53e-36
CERS4	9.22155	6.56e-34
IGHM	9.2213	1.8e-25
TBC1D2B	9.20617	1.84e-22
MAP4K2	9.20245	4.56e-34
GEMIN5	9.20124	1.57e-59
P2RY14	9.19403	8.15e-34
MARCH6	9.19152	1.79e-38
ARHGEF18	9.19097	0.000135
ADAMTS10	9.1882	2.87e-34
STXBP4	9.18764	1.22e-14
ATAD2	9.18655	4.16e-118
ATG16L1	9.18626	1.03e-14
VAV1	9.18218	3.39e-09
NAGA	9.18085	6.48e-10
COG7	9.18058	4.9e-19
ELOVL1	9.1805	2.75e-41
NUBP2	9.17487	1.34e-76
VILL	9.1739	1.62e-24
INTS8	9.17347	1.29e-57
DPH2	9.17119	1.17e-12
IDH3A	9.17083	4.16e-87
DPP8	9.17081	1.84e-24
F11R	9.16933	1.75e-72
IPO4	9.16846	2.22e-18
RPRD1B	9.16807	4.16e-51
ZFP367	9.16774	1.88e-49
XPC	9.16596	1.37e-06
NUSAP1	9.16092	1.96e-79
IPO9	9.1597	4.77e-26
IKZF2	9.15886	9.04e-38
ATP6AP1	9.15675	5.14e-20
USP8	9.154	0.0039
TMEM68	9.15089	1.28e-10
DDHD2	9.14766	1.39e-09
TIMM50	9.14273	1.78e-87
LMNA	9.14099	1.47e-236
MFN2	9.13914	5.15e-19
KIDINS220	9.13848	4.45e-06
NEAT1	9.13787	1.49e-37
VPS33A	9.13392	4.94e-34
VPS26C	9.13388	7.78e-05
YPEL3	9.1289	3.27e-58
RDH11	9.12511	9.22e-12
CNOT7	9.12408	5.71e-09
NOL9	9.12311	1.95e-68
ODC1	9.12284	6.23e-101
ERLIN1	9.12205	6.32e-08
CENPO	9.11902	3.34e-62
ICE1	9.11886	1.56e-18
NFKBIA	9.11596	1.87e-19
CD63	9.11534	2.24e-138
TBCD	9.1136	1.42e-62
ALDH9A1	9.11117	1.7e-44
BTK	9.10756	7.16e-14
9030619P08RIK	9.1066	2.3e-69
RCSD1	9.10451	6.19e-66
LZTR1	9.10382	1.67e-12
ARL8B	9.1009	6.28e-23
KLHL23	9.10087	9.73e-40
NUF2	9.10012	1.26e-128
GUSB	9.0999	1.28e-26
RAB31	9.09761	6.57e-40
UBR1	9.09727	5.75e-24
ZFP945	9.09576	1.26e-30
MNDAL	9.09329	2.34e-82
DNAJC5	9.09044	4.21e-17
CSAD	9.08826	3.41e-25
ITGA6	9.08713	2.15e-07
SHCBP1	9.0824	6.57e-122
PIP4K2A	9.07976	9.83e-39
ST3GAL6	9.07835	1.28e-47
FLOT2	9.07649	1.12e-06
LRRFIP1	9.07319	7.33e-32
CALU	9.0726	3.63e-12
SUN1	9.07171	1.03e-57
UBL4A	9.07111	3.63e-75
KAT7	9.07108	1.49e-23
PRKAR2B	9.07046	1.43e-88
ELF4	9.06999	0.00128
TMEM56	9.06327	2.45e-245
CNIH1	9.06227	1.81e-47
PHETA2	9.06109	2.01e-34
CENPE	9.05478	4.52e-104
NUP155	9.0519	3.42e-94
SNAPC3	9.05132	1.27e-11
TMEM168	9.04945	0.00295
TIE1	9.04633	5.55e-64
SNRNP200	9.04507	6.94e-54
ABL1	9.04433	0.00308
CENPL	9.04318	2.33e-51
MCM3	9.03727	4.44e-88
ARHGAP4	9.03325	1.13e-16
CKS1B	9.0327	2.13e-150
CKAP5	9.03057	2.57e-32
TFG	9.02859	1.74e-44
UROD	9.02646	8.55e-102
KLHL24	9.0262	6.86e-05
UNK	9.02593	3.15e-07
FAM168B	9.02536	0.000219
SEPT6	9.02508	7.35e-47
STXBP3	9.0248	5.18e-21
TCN2	9.02028	7.5e-20
GPR180	9.01539	1.1e-16
RAD21	9.0151	2.71e-60
IFT140	9.00926	2.15e-54
KNSTRN	9.00847	2.81e-113
ITSN1	9.00156	7.86e-17
UNC93B1	8.99392	8.33e-64
COPG1	8.99274	1.23e-09
RNF213	8.99195	6.12e-15
SEC23IP	8.99173	2.96e-61
METTL27	8.98985	0.00512
NCAPG2	8.98763	1.32e-140
FEM1B	8.98566	8.61e-44
ZFP322A	8.98436	2.82e-24
GANAB	8.98419	2.27e-40
ZKSCAN3	8.97963	0.000958
ANXA4	8.97774	9.82e-35
SLC6A6	8.97204	6.97e-09
NIT1	8.96816	1.26e-07
KIF11	8.96546	1.98e-120
PGM1	8.96012	4.75e-17
NPLOC4	8.95627	3.21e-37
COPB1	8.95575	2.3e-16
CYB5R1	8.95491	1.24e-06
BMI1	8.95317	6.27e-06
ACOX1	8.95228	8.65e-08
VPS35	8.95098	2.77e-39
PPM1H	8.94977	1.59e-31
TMEM64	8.94711	7.48e-60
E2F4	8.94588	1.14e-101
BTRC	8.94321	5.44e-18
ISYNA1	8.94246	1.21e-64
ELP2	8.94138	2.39e-23
YBX3	8.94076	1.08e-167
CHCHD10	8.93682	1.19e-124
ABITRAM	8.93615	1.1e-34
GALK2	8.93199	5.53e-11
CDK19	8.92373	0.00258
EPS15	8.9236	3.19e-72
SP100	8.92289	0.000129
GM4759	8.92266	5.05e-66
DNAJC10	8.92236	4.48e-23
IL27RA	8.92005	1.67e-08
CHMP3	8.91822	5.26e-13
MIS18BP1	8.91784	2.13e-77
TOR3A	8.91695	1.33e-07
LAPTM4B	8.91662	3.98e-49
GORASP1	8.91054	7.1e-14
MCTP1	8.90921	1.05e-46
MYO1D	8.90852	2.02e-161
ALG9	8.90829	3.88e-22
PRPS1	8.90686	4.13e-47
CKAP2	8.90645	2.77e-94
9430015G10RIK	8.90523	6.7e-32
SPPL2A	8.90391	1.52e-44
TPP1	8.90371	9.22e-42
ZFP961	8.9012	1.45e-24
NUDCD1	8.90035	1.4e-42
AP5M1	8.89898	3.21e-08
PSMD5	8.89793	1.76e-50
FAM45A	8.89789	3.76e-22
PCYT1A	8.89786	1.84e-53
GNA13	8.89743	5.25e-16
CALCRL	8.89412	3.81e-50
XPR1	8.89356	2.93e-14
ABI1	8.89226	8.14e-11
BC005561	8.89173	2.18e-15
AMPD3	8.88241	6.43e-114
MTO1	8.8814	1.64e-36
METTL8	8.8729	1.53e-83
CHORDC1	8.87135	3.86e-35
DDX1	8.87092	1.22e-58
SNCA	8.86981	1.96e-149
PLAC8	8.8689	5.73e-07
ELL2	8.86726	2.88e-95
CD93	8.86702	2.5e-72
ANKLE1	8.86647	1.4e-111
ATP6AP2	8.86596	9.95e-20
ARMT1	8.86319	3.76e-49
DHX33	8.86271	2.83e-15
CD74	8.85767	4.27e-64
COPS8	8.85324	8.02e-20
CD63-PS	8.84637	5.08e-128
TCF12	8.84606	5.87e-22
H2-DMB1	8.84521	2.54e-26
EMB	8.84017	1.83e-97
SCARF1	8.83924	7.62e-61
ZYX	8.83685	1.24e-152
D230025D16RIK	8.83408	1.77e-10
ST8SIA4	8.83399	2.36e-31
TERF2IP	8.82988	0.00129
PHAX	8.82808	1.44e-09
EFTUD2	8.82788	4.22e-76
AP1B1	8.82741	2.18e-82
MRM1	8.82655	4.51e-18
USP25	8.82506	3.34e-43
FARSB	8.8225	3.71e-57
SNX10	8.8106	2.17e-31
GTF2F1	8.80943	6.76e-91
PSMD6	8.80833	8.01e-68
NSD2	8.80576	2.14e-21
NOLC1	8.7994	8.05e-112
WDR36	8.79924	9.67e-40
ZFP266	8.7958	3.29e-15
ANAPC4	8.79579	3.98e-09
PSTPIP1	8.79494	8.07e-39
SGO1	8.79152	1.42e-159
RGCC	8.79112	2.12e-39
NAA35	8.78655	1.84e-17
PWP1	8.78621	3.4e-32
EIF1AD	8.7853	1.19e-81
NUP88	8.77875	2.97e-61
XK	8.77717	1.58e-60
TMEM185A	8.77709	4.99e-11
SCRN3	8.77479	8.26e-157
CASP4	8.77473	1.38e-33
PLPPR3	8.77397	1.4e-48
H2-OB	8.77276	3.1e-08
ETF1	8.77043	4.45e-101
ACSS2	8.77	3.29e-29
SUPT7L	8.76887	5.75e-05
TUBGCP5	8.76469	2.41e-11
WDSUB1	8.76356	4.16e-44
MEF2C	8.75871	5.14e-66
SSX2IP	8.75799	1.25e-125
RMND5A	8.75265	3.3e-07
QARS	8.75005	7.66e-46
P2RX4	8.74816	0.00915
ERLIN2	8.74574	0.000127
GATA2	8.74398	1.4e-14
TOM1L1	8.7411	3.28e-24
PDE4B	8.74034	2.86e-53
B230219D22RIK	8.73989	2.17e-22
GSR	8.73563	3.98e-32
FNTA	8.73194	6.61e-13
ADSSL1	8.71427	9.51e-23
NET1	8.71345	3.35e-36
NAA50	8.70636	5.57e-84
C330018D20RIK	8.70358	4.62e-31
SLC30A6	8.69964	8.95e-30
2610301B20RIK	8.69656	9.5e-21
URB2	8.69577	5.19e-28
PLEC	8.69527	7.21e-31
ERCC8	8.68795	8.36e-38
ZKSCAN17	8.68752	0.001
ADGRG3	8.68535	3.32e-05
MAN2A2	8.68376	1.34e-07
MTMR6	8.68057	1.57e-11

## Sheet: mHSC-GM
Gene	Variance	Adjusted_P_value
CTSG	16.9996	3.50731e-174
ELANE	15.7797	9.74472e-103
MPO	15.0085	2.66705e-212
MPL	14.892	5.06892e-185
CCL9	13.3874	6.84013e-105
DUSP1	13.3555	1.12319e-22
TYROBP	13.1689	2.99073e-156
CLEC12A	13.024	1.26695e-148
LTB	12.9882	6.79734e-143
LY6A	12.8813	7.43559e-129
RGS1	12.8642	1.33701e-17
IGKC	12.8006	1.38257e-08
PROCR	12.7454	5.45477e-104
RAB44	12.7391	2.16543e-150
PDZK1IP1	12.6756	1.43781e-174
SELL	12.4076	3.11802e-131
ESAM	12.2967	8.54548e-71
F630028O10RIK	12.1898	1.2522e-112
MYL10	12.1636	4.58981e-51
MAGED1	12.098	4.49101e-44
TRIM47	12.0865	8.94761e-84
CD48	12.0692	3.15265e-178
TBXAS1	12.0318	7.16568e-79
BC035044	12.0058	2.50106e-140
MYCN	11.9479	3.3339e-58
NEURL3	11.9339	1.53873e-20
CST7	11.9013	2.76565e-174
HACD4	11.8541	3.60706e-69
MS4A3	11.8334	2.7787e-84
RTP4	11.7895	3.41525e-14
PGLYRP2	11.7527	6.05285e-61
HK3	11.6907	7.302e-66
IFI44	11.6133	1.24231e-41
NKG7	11.6015	8.94337e-127
MMRN1	11.5094	5.77022e-81
JUN	11.4503	2.3448e-11
ATP8B4	11.4121	1.37562e-144
MSMO1	11.3939	0.00693605
GIMAP5	11.376	4.0296e-63
SERPINA3G	11.3741	7.40469e-53
SLC18A2	11.3474	2.55024e-26
ANXA3	11.2877	3.98461e-111
NCEH1	11.2748	1.59212e-18
DENND2D	11.2736	1.30209e-16
CYBC1	11.2656	9.40598e-06
GIMAP1	11.1869	1.16774e-69
HLF	11.1805	2.04626e-146
LAPTM4B	11.1369	7.4012e-07
RHOF	11.1144	3.53762e-43
PEAR1	11.0956	1.77178e-28
IL21R	11.0909	3.062e-07
LY6C2	11.0523	1.18711e-61
LDHB	11.0326	5.04617e-41
AP3S1	10.8528	5.43243e-112
GBP2	10.8511	1.21699e-24
PADI4	10.8438	2.69226e-13
MYO1F	10.8438	1.12737e-21
CASP1	10.8202	2.80139e-07
CTSL	10.7974	8.8875e-23
ALAS1	10.7964	1.20481e-57
ITIH5	10.7727	4.07446e-11
EMILIN1	10.7704	1.20407e-17
TCP11L2	10.7104	2.89844e-08
CISH	10.6936	1.54532e-50
PPP1R15A	10.6751	1.7843e-11
AFAP1L1	10.6557	1.71531e-06
SMPDL3A	10.6367	3.18011e-11
TCN2	10.6289	0.00451137
OASL2	10.6274	9.72471e-34
FES	10.6248	1.62384e-29
ZFP36	10.5833	5.11958e-16
ADGRG3	10.57	4.60425e-132
GLIPR2	10.5496	9.99198e-12
IGTP	10.5228	0.000163726
2610035D17RIK	10.4926	1.36667e-11
DDX58	10.492	4.66847e-13
FUT7	10.4906	1.03817e-35
CSGALNACT2	10.485	1.31049e-38
MAPKAPK3	10.4496	2.01198e-05
TGM2	10.4432	5.72477e-104
CSF2RB	10.4332	1.59835e-33
OSBPL1A	10.4222	2.18213e-07
TNFRSF21	10.4189	0.00245103
MS4A6C	10.4015	1.78252e-52
ADSSL1	10.4014	2.33415e-20
ANXA2	10.3872	4.29132e-27
DENND1C	10.382	3.10921e-20
KRT18	10.3803	2.89454e-23
IGHM	10.3782	0.00968303
SLC35B4	10.3696	6.24038e-05
GLB1	10.3367	0.00106944
ANXA1	10.3341	1.58985e-07
PSTPIP1	10.3037	6.59576e-11
PTGS1	10.2796	1.30078e-29
CTSO	10.2756	4.77536e-08
TOR3A	10.2755	0.00392017
PLEK	10.2665	3.76238e-19
EYA2	10.2649	4.85465e-35
IRF8	10.2581	4.48325e-83
IRF9	10.2495	3.70208e-08
TMEM43	10.2465	1.08998e-09
GNG11	10.2461	4.32529e-70
TSC22D3	10.23	7.94469e-26
CPA3	10.2242	9.85192e-27
MYO1G	10.2142	3.1248e-07
SLA	10.1539	0.00017408
VPS16	10.1445	0.00082468
SPNS3	10.1392	6.46177e-73
ATG12	10.1353	0.000201119
IDH1	10.1349	2.60147e-06
SERPINB1A	10.1321	8.46357e-95
NAMPT	10.1245	0.000100165
ATP13A1	10.12	8.81772e-14
F11R	10.0828	1.4069e-57
MFSD1	10.0754	3.35877e-05
TCIRG1	10.0643	6.34996e-17
H1F0	10.0638	4.89714e-12
TESPA1	10.0624	1.36571e-60
EBI3	10.0477	1.91915e-23
PARP8	10.0474	2.01727e-19
UBE2L6	10.0448	3.40911e-29
CD74	10.0363	4.38197e-44
CSAD	10.0235	3.30246e-13
ICAM1	10.0114	1.43192e-07
ZFP35	10.0111	3.73489e-13
GRINA	10.0082	8.92317e-06
PAK1	9.9991	0.0067156
COLGALT1	9.99205	0.000418964
SLC28A2	9.99139	1.57803e-13
FLT3	9.98431	1.80733e-07
CSF3R	9.98185	3.2102e-19
STXBP4	9.9793	1.74237e-14
CD53	9.97897	3.47778e-81
NCF1	9.96359	4.63821e-72
UNC93B1	9.96225	7.44917e-08
SLC39A6	9.95984	3.42169e-14
G6PDX	9.95665	5.39937e-16
SNAP23	9.94949	0.000814708
MYCT1	9.94914	1.06533e-69
SLCO3A1	9.94204	2.06088e-35
PCLAF	9.92778	5.66878e-108
CASP4	9.91828	0.000701699
EPSTI1	9.90963	0.00281448
GIMAP6	9.90131	1.07815e-116
ST8SIA4	9.90114	6.78759e-18
HELLS	9.8973	1.00695e-81
DOK2	9.89497	0.000467926
METTL7A1	9.89306	8.93287e-17
GBP3	9.87496	0.00163175
SPNS2	9.86944	2.7126e-07
PRPS2	9.8643	1.10626e-18
GM4759	9.86379	1.91646e-14
TIE1	9.85833	5.38948e-35
TMEM206	9.84071	7.65283e-08
PLAC8	9.83237	8.63148e-298
GNG12	9.82402	6.51405e-84
CDT1	9.80838	8.48598e-94
FCER1G	9.8036	1.68942e-29
PFKP	9.78408	3.82567e-07
PTTG1IP	9.78296	0.00661187
LCP2	9.77637	3.84498e-12
CLN5	9.77053	0.00617057
PRSS57	9.76171	1.47185e-56
SERPINB9	9.7558	7.1771e-23
CD300A	9.74866	3.00468e-09
COQ8A	9.73219	6.18661e-27
POLR1B	9.72969	1.36076e-12
ACOT9	9.72034	0.00336134
SH2D5	9.7177	2.35517e-40
FDFT1	9.70996	2.15465e-05
ELMO2	9.7098	0.00842185
CTLA2B	9.69579	8.96704e-38
MLLT3	9.69022	8.00629e-104
ATAD1	9.6881	0.00202624
ZFP24	9.68722	2.58442e-07
TIMM29	9.68498	0.0068785
DHRS3	9.68086	3.1936e-11
BCL2	9.67299	1.18471e-52
PCMTD2	9.67219	3.75913e-06
ST6GALNAC4	9.67111	2.68838e-13
ARHGEF18	9.66825	8.84754e-05
FUCA2	9.66001	3.34637e-22
BACE1	9.63845	2.02584e-20
FOXRED1	9.6229	1.1196e-05
NDE1	9.60818	3.70167e-12
TRIM35	9.60409	6.01843e-05
ERLIN1	9.60206	4.93316e-18
TMX3	9.59077	0.00235153
TRP53I11	9.57871	7.43251e-17
H2-OB	9.57386	0.00357136
TYMS	9.56607	6.23565e-81
ADA	9.55532	1.47224e-08
SCARF1	9.5515	5.63347e-41
MAN2A2	9.53963	2.6432e-05
ABCG2	9.53663	1.03673e-21
PRIM1	9.5043	1.89455e-61
MCM4	9.49651	1.37783e-56
POLD1	9.49126	2.21656e-58
ZFP467	9.48892	9.40531e-37
USP11	9.48479	1.37951e-05
CD9	9.48301	6.01712e-08
FLOT2	9.47504	4.26884e-10
AHCYL1	9.46934	8.79922e-09
ARL6IP6	9.46474	4.796e-17
RGS2	9.46091	1.4312e-21
DNAJC5	9.45565	0.000792889
PECAM1	9.45248	9.91684e-25
PRODH	9.44451	0.000108537
UHRF1	9.4431	4.2063e-112
PIM2	9.43826	9.4722e-07
CD82	9.43232	1.09227e-11
SAMD9L	9.42996	1.74692e-19
MAGED2	9.42867	3.82566e-23
GBP7	9.41791	8.99985e-05
CERS4	9.41729	4.57877e-19
NFAM1	9.4079	8.38158e-15
RANBP3	9.40493	1.48086e-09
OTULINL	9.40139	2.35422e-34
GCNT2	9.39199	1.24018e-64
PLD3	9.38373	3.68994e-12
WDR5	9.38146	1.93536e-08
MILR1	9.38091	5.80567e-51
LONP2	9.37965	4.09869e-05
SGMS1	9.37945	6.59645e-20
SDF2L1	9.37251	8.18444e-96
PANX1	9.36659	4.45119e-21
TMEM97	9.36568	5.34972e-32
LYN	9.36051	0.00347342
ITM2A	9.3529	5.89522e-19
MTFR1	9.34334	0.0051403
PLPPR3	9.34023	3.07631e-31
RAB31	9.33981	2.41292e-10
NSD2	9.33966	6.25334e-37
GPR65	9.33956	1.95418e-08
GMFB	9.32577	2.8631e-11
CDCA4	9.32353	4.70293e-23
USP37	9.31967	4.71099e-14
CERK	9.30505	0.000865202
REXO4	9.30491	0.00121388
FAM136A	9.3035	9.09042e-15
NDN	9.30336	2.82683e-48
MCM5	9.30069	1.07172e-100
PLIN3	9.2969	0.00304748
INPP5B	9.29342	0.00297835
XPC	9.2909	1.56252e-08
DHFR	9.28677	6.10534e-61
AKAP8L	9.28619	0.0036454
WDR4	9.28296	0.000108854
DUS1L	9.28242	1.86741e-10
FAM76B	9.27467	4.24934e-10
ELP2	9.27238	1.87947e-05
MFSD14B	9.26955	2.68449e-13
NCLN	9.26582	5.14125e-34
TMEM229B	9.26442	3.23599e-40
TOPORS	9.26215	0.000861199
EMCN	9.25635	3.68693e-25
MAP4K2	9.25178	1.46372e-07
BTG2	9.25029	1.69488e-07
JPT2	9.24386	5.7541e-19
PTDSS1	9.24305	1.34981e-06
ABL1	9.23935	0.000424143
FAR1	9.23163	3.5333e-05
SLC19A1	9.23055	0.00188207
RGCC	9.22015	6.4277e-12
ZFP451	9.2139	3.0952e-05
CCDC50	9.20974	0.000531254
PLEKHO2	9.2065	0.000676042
ITSN1	9.2036	2.29919e-48
GATA2	9.19502	1.14003e-27
PRMT7	9.19157	0.000779667
NUP107	9.18958	6.33022e-27
TARS	9.1879	8.64716e-05
ATP6AP2	9.18424	2.14574e-19
MORC3	9.18032	0.00784931
IL12A	9.17655	7.37942e-05
PSAT1	9.17533	6.29311e-37
GUSB	9.17333	9.09509e-25
RASA4	9.17209	1.58354e-11
PSEN1	9.15977	1.02212e-06
ADO	9.15825	7.86666e-06
SHMT1	9.15578	2.44388e-36
SSH3	9.15221	0.00227934
CSTF2	9.15114	0.00597728
FTSJ3	9.15072	7.21866e-10
ABCB8	9.14986	0.00167292
METTL27	9.1477	7.42705e-18
FAM91A1	9.14761	3.83891e-10
ACOX1	9.14478	5.00236e-05
TMX4	9.1444	5.02437e-09
SLC30A5	9.13378	3.0462e-14
MYO5A	9.12809	6.74105e-19
NDRG1	9.11943	1.80186e-06
MIS12	9.11791	2.72811e-06
GSR	9.10205	5.52295e-22
ZFP945	9.09977	7.99194e-09
MSH6	9.09648	1.11599e-09
PPAT	9.09227	6.91336e-20
TFR2	9.07761	0.00136186
DCAF13	9.07154	4.28069e-08
METAP1	9.07063	0.00082269
BID	9.07042	3.12808e-13
ZFP367	9.06788	4.17284e-32
GM5111	9.06462	0.000664385
CD69	9.06425	1.21493e-40
APOE	9.06151	9.06699e-34
UBR7	9.05868	7.78127e-18
SESN1	9.05124	0.000283024
GOLT1B	9.05093	1.01451e-10
CCL4	9.04884	4.43033e-21
HACD3	9.04727	1.81647e-05
PLAA	9.04522	1.43102e-08
LIG1	9.03769	4.05157e-72
CYB5R1	9.03417	0.00764922
USP10	9.02652	0.000149532
ARID5A	9.0249	4.87356e-12
TUBGCP3	9.02307	1.2392e-05
SLC25A46	9.02005	0.00073489
VAV3	9.01937	9.79902e-14
PNO1	9.01813	1.18503e-36
MRPL37	9.01738	1.11089e-11
CALCRL	9.00695	3.14637e-07
CCNB2	9.00179	2.25965e-58
SNX30	9.00161	5.78038e-10
CSGALNACT1	8.99796	8.10907e-18
TBC1D9B	8.99511	2.14654e-07
ARL8B	8.99425	0.000101541
FCHO2	8.9929	1.01752e-06
TOP2A	8.99278	2.09422e-83
ZBTB38	8.99253	1.14806e-06
EMID1	8.99099	9.8989e-12
MAD2L1	8.98988	1.69454e-69
PLXNC1	8.98544	1.65074e-12
SHISA8	8.98055	1.95598e-06
IL27RA	8.97851	4.6856e-07
GALNT6	8.97667	1.86322e-11
LONP1	8.97561	1.56925e-12
IIGP1	8.97492	7.61705e-34
IGSF6	8.96793	1.60638e-86
IARS	8.9677	4.03782e-13
STARD7	8.95025	1.87018e-08
4833439L19RIK	8.9491	4.43623e-07
ZDHHC6	8.93983	1.28368e-13
WDR55	8.93539	4.99328e-05
RANGAP1	8.93468	3.0086e-37
XAF1	8.93273	3.53964e-07
RASSF4	8.93144	1.92678e-16
PRPF4	8.93072	1.31471e-09
POR	8.92838	1.76449e-08
KAT7	8.92742	1.39392e-09
H2-AA	8.92596	9.96535e-17
PCMTD1	8.92376	0.00280536
RPA1	8.92036	1.63218e-28
TNIP3	8.91352	4.58643e-43
EPB41L4B	8.91013	2.1914e-09
EML4	8.90057	2.3999e-14
RFC5	8.89947	1.34173e-29
PREP	8.89847	5.26929e-24
HEXA	8.89586	1.74037e-12
CASP12	8.89073	5.91579e-26
IRGM2	8.88683	5.28966e-09
ARHGEF39	8.88157	2.54597e-40
MLKL	8.86889	2.82297e-08
CTSF	8.86692	3.81084e-20
RAB37	8.86561	1.46117e-12
GMCL1	8.86056	0.00479045
TRMT11	8.8598	3.8974e-05
RFC4	8.85702	3.0861e-45
INO80D	8.85513	0.000183892
CD52	8.84735	5.63774e-93
GMNN	8.84714	4.0695e-97
AGPS	8.84431	1.29551e-11
STT3B	8.8421	5.6579e-27
ARL11	8.83892	3.2975e-43
NUDT19	8.83636	1.89063e-23
GRIA3	8.82623	6.38269e-35
CFP	8.82484	2.94495e-30
DEF8	8.82182	1.17696e-06
UTP4	8.81554	0.000366564
ALDH9A1	8.81149	5.36646e-22
BTK	8.80644	0.000184552
CYP2J9	8.79835	1.60523e-09
TMEM50B	8.79834	2.34937e-08
KCTD12	8.79644	6.71335e-17
GOLPH3	8.79635	1.35379e-05
KPNA3	8.79495	2.01792e-18
MOGS	8.79327	3.45388e-61
TM7SF3	8.79138	6.43491e-13
RARS	8.78065	2.11736e-14
SELENBP1	8.77884	0.00919595
TACC3	8.77471	6.6794e-66
ITGAL	8.76467	3.56694e-84
IRF7	8.76035	8.80437e-15
MCM2	8.7602	3.8438e-67
MFNG	8.75879	1.6628e-27
CNRIP1	8.75879	1.61815e-14
UBL4A	8.75566	1.04912e-25
UMPS	8.7541	1.21574e-35
FGFR1OP	8.74821	4.45472e-09
MKI67	8.74722	1.7782e-88
TBL3	8.74714	1.70465e-15
MED16	8.74554	0.000205069
IPO9	8.74413	1.09529e-08
CCDC137	8.732	0.00428513
TMEM173	8.73139	1.96911e-09
TUBGCP2	8.72696	1.07862e-07
RPS6KA3	8.72617	0.0092607
PUS7	8.71514	5.75863e-06
FCGR2B	8.71198	2.68382e-79
MARS	8.70941	5.44098e-07
RCC1	8.7089	2.02657e-38
TRPC6	8.70519	2.21515e-49
RRM1	8.70191	1.28583e-49
MICU1	8.69661	1.01522e-06
CDC7	8.69625	2.74673e-37
RRM2	8.69504	3.13449e-95
CLPTM1L	8.69391	4.21283e-05
FCGR3	8.68964	5.1955e-68
POLE3	8.68537	4.2246e-22
CHRNB1	8.67981	3.71455e-27
DNAJC10	8.67964	6.35198e-09
MOB3C	8.67686	0.00244406
NFKBIA	8.67061	3.65164e-06
NADK	8.66611	7.49007e-11
ISYNA1	8.65967	1.15252e-10
RMND5A	8.65754	8.10447e-06
POLR2B	8.65649	3.93044e-06
GANAB	8.65158	4.58409e-14
BC005561	8.64111	6.87772e-06
GIMAP1OS	8.63865	5.35104e-34
MTMR6	8.63861	1.73431e-11
ATF7	8.63343	0.00118607
TSPAN14	8.63215	1.8612e-05
FGL2	8.62897	1.30722e-09
MGAT5	8.62844	7.29141e-63
AKNA	8.62574	2.34884e-13
B230219D22RIK	8.62436	6.27787e-17
CTSZ	8.6239	1.29541e-25
OTUD6B	8.61959	0.000363997
TPM4	8.61287	2.41508e-16
GMIP	8.60013	0.00257667
GT(ROSA)26SOR	8.59951	1.88996e-09
LAP3	8.59883	0.000793357
CYP4V3	8.59757	1.0393e-07
1700017B05RIK	8.59738	0.000232127
PRKCH	8.59699	6.4223e-19
NEAT1	8.59588	8.87633e-08
ATP6AP1	8.59005	0.0023951
UBA7	8.58843	3.39503e-42
TIPIN	8.58702	1.72714e-81
SNAP47	8.58676	9.8206e-06
TRIM59	8.58676	2.93578e-08
ZNRF2	8.58272	9.1838e-35
SETD2	8.57898	9.43653e-08
ORC6	8.57681	4.28899e-45
VPS35	8.57569	0.00549258
MUC13	8.57432	6.90579e-05
COPB1	8.57345	0.00620746
INTS13	8.57272	0.000264244
RCSD1	8.56849	0.00259318
PRIM2	8.56806	2.83656e-76
CYP2J6	8.56588	1.28726e-08
APLP2	8.56246	1.43829e-12
NCAPD2	8.56223	4.93648e-78
TAF12	8.55742	4.14436e-12
MCM3	8.55435	7.75217e-53
CUL3	8.54951	2.17455e-09
CTC1	8.54879	0.000786071
TGTP2	8.54625	4.28151e-58
CBX7	8.54576	1.13547e-13
ACAA2	8.54132	1.12456e-15
NFAT5	8.54093	3.29653e-15
NOP2	8.53293	1.70403e-16
ANXA5	8.52331	2.54792e-09
SLC2A3	8.51883	1.83638e-12
FLNB	8.51715	1.60424e-20
PHF11B	8.51563	1.32613e-05
HDC	8.51398	1.68574e-59
STAT2	8.50727	0.00845228
RABGGTB	8.50661	9.83347e-05
SLC44A2	8.50111	6.91348e-13
MTREX	8.49898	7.93886e-06
CTLA2A	8.49631	1.00684e-51
GRK3	8.49523	0.000131423
ME2	8.48845	6.30565e-52
TBC1D10C	8.48468	3.36546e-06
ZDHHC13	8.48354	5.31215e-06
GPR160	8.483	3.26852e-27
XPNPEP1	8.47911	9.73708e-08
FAM111A	8.47858	1.72205e-84
CNIH1	8.47744	3.14196e-06
LGALS1	8.47665	1.37807e-102
CDCA8	8.47619	1.59713e-71
SEH1L	8.47607	3.74996e-09
GTF2H1	8.47177	0.000347828
TM6SF1	8.4692	1.25897e-54
CBFB	8.46692	3.97559e-24
TES	8.46411	1.7051e-05
DPP8	8.45039	7.18962e-05
PRELID3B	8.4425	4.41978e-28
FRRS1	8.439	2.53578e-06
ABHD17B	8.43866	9.42076e-13
S100A6	8.43457	7.25781e-07
VSIR	8.43074	1.47526e-09
PTGR1	8.43001	7.1184e-43
CAD	8.42912	3.36091e-46
TXNDC11	8.42587	2.36309e-20
SORT1	8.42583	2.65292e-16
CKAP5	8.42452	2.64712e-08
DHX33	8.41908	2.25413e-05
SLA2	8.41646	1.92594e-26
TFG	8.41479	0.00849839
RPP40	8.41438	0.00706655
PBK	8.40641	7.8467e-51
DLST	8.40353	9.75254e-13
UAP1	8.39952	3.38771e-07
CHORDC1	8.39464	3.87965e-09
IARS2	8.39176	0.000285832
PRKCQ	8.39099	1.38743e-15
GM1966	8.39076	3.65472e-07
SLC43A3	8.38026	5.56556e-42
CDC6	8.38017	4.48979e-62
CENPK	8.36983	4.2232e-70
PHF6	8.35478	0.00120325
AURKB	8.35229	2.93692e-67
GNS	8.34958	0.00705461
DDX20	8.34837	2.32226e-07
RPRD1B	8.34548	4.65048e-08
TK1	8.34381	3.08649e-69
EIF1AD	8.34156	2.30106e-28
HP	8.33947	6.71299e-91
FASTKD2	8.33158	0.00377305
RPA2	8.32811	1.95671e-41
EZR	8.32585	2.54466e-18
FIGNL1	8.32496	9.08504e-68
ATP11C	8.32299	0.00601202
DNAJC11	8.32287	1.55342e-05
TBC1D5	8.31993	9.73483e-13
TOP3B	8.3167	1.76066e-10
CDC45	8.30941	4.40554e-56
SCARB1	8.30587	4.97269e-17
RP2	8.3	5.39664e-09
DNM1L	8.2969	0.000196272
WDHD1	8.29289	1.29845e-74
MEMO1	8.28615	1.84032e-15
RCOR1	8.28551	8.88227e-12
SLC7A4	8.28412	6.82373e-07
TRMT6	8.27999	2.43611e-23
SYK	8.27843	9.96907e-22
TGFBR1	8.27823	0.000153963
SVIP	8.27666	1.30826e-16
NUP93	8.2723	1.00724e-28
NUBP2	8.26907	1.45494e-18
BCAP29	8.2647	9.43019e-08
TNPO1	8.25843	1.27325e-16
DTL	8.25771	9.08993e-69
NUP85	8.25664	3.53862e-26
RNF38	8.25222	2.4261e-09
LSP1	8.24405	1.0016e-28
RAD51	8.23909	5.39318e-60
KCTD20	8.2361	5.18481e-15
LAX1	8.23037	3.46876e-05
BTAF1	8.2295	1.44146e-09
CTPS	8.22681	2.3796e-19
SIRPA	8.21089	3.63784e-06
VAV1	8.20898	0.000215187
CAMK2D	8.20686	1.2194e-14
GFM1	8.20254	7.76634e-05
BYSL	8.19943	4.09816e-15
RBPMS	8.19376	1.10874e-08
ZFP322A	8.18428	0.000722951
FBXW11	8.18139	0.000931066
TENT5A	8.17553	3.40254e-73
RAD21	8.16925	1.61766e-14
LY86	8.16889	6.65701e-85
GPRASP1	8.16632	4.79124e-06
KNSTRN	8.16477	8.12922e-62
FCGRT	8.16042	3.51971e-25
HSPH1	8.15678	1.19012e-17
NEDD1	8.15317	0.000200974
ATAD2	8.15182	1.5131e-76
ADAM17	8.13753	2.32897e-23
SNRNP200	8.13472	9.19547e-08
NUP88	8.12193	1.44092e-10
CAND2	8.12192	0.000680727
GATM	8.11631	4.65377e-52
QARS	8.11331	4.13739e-10
DCK	8.10501	6.85227e-34
CTR9	8.098	1.1646e-16
SLC31A1	8.09796	0.00958361
SPC25	8.09769	1.97684e-30
KCNK5	8.09211	3.23733e-25
CDC20	8.08465	4.04186e-29
ISG20	8.08102	2.72677e-09
TIMM50	8.06353	1.47972e-25
ATRN	8.06346	3.7127e-24
9530068E07RIK	8.06247	6.39846e-06
FARSB	8.05767	0.00743503
CKS1B	8.05186	6.67586e-119
ABCG3	8.05088	1.86882e-49
MC5R	8.04792	4.08753e-11
HARS	8.03993	1.77328e-07
5430427O19RIK	8.03555	4.79569e-16
PPM1F	8.03094	1.12254e-11
FAM189B	8.03072	3.7844e-06
MTOR	8.00844	9.14283e-10
ITPR1	8.00772	1.10111e-10
GARS	8.00769	6.87346e-09
TGTP1	8.00155	1.92549e-56
NPLOC4	7.99932	1.53623e-05
PSMD9	7.9972	0.00876015
ORC2	7.98819	1.73633e-12
FEM1B	7.9867	0.00568999
NUDT4	7.98528	2.88159e-15
SLC16A1	7.98478	4.27118e-36
DNTT	7.98287	0.00365824
DOCK10	7.98048	3.32287e-51
SLFN2	7.97346	4.0051e-19
SMC2	7.96985	5.79268e-53
AW112010	7.96928	1.08808e-11
MECOM	7.96829	1.00435e-90
PLA2G15	7.95531	2.64514e-11
CD274	7.95355	3.54609e-06
LMO4	7.94548	2.95749e-26
CD68	7.94183	6.25793e-27
DDX1	7.93493	3.96466e-13
NUAK2	7.93317	1.38312e-10
ANKRD44	7.93314	2.51998e-25
HSPA1A	7.93111	1.89821e-21
FEM1A	7.92281	0.00688478
ELAC2	7.92176	0.000278041
RPAP1	7.91979	1.4817e-05
RETREG1	7.91914	5.99516e-10
TINAGL1	7.91736	3.39923e-66
CENPA	7.91208	8.11174e-20
ACLY	7.90656	1.91805e-05
FLNA	7.8976	9.76193e-32
SLC35A4	7.88577	0.00442606
THSD1	7.8857	3.04323e-06
INCENP	7.87685	2.35418e-34
ABITRAM	7.87493	2.87578e-05
ART4	7.87225	2.68722e-44
EIF4ENIF1	7.87111	5.22705e-06
C030034L19RIK	7.86697	1.2451e-05
IL17RA	7.86371	1.23709e-06
NAA50	7.85982	8.24691e-28
RAD51AP1	7.85942	5.57779e-51
TRIM30D	7.84463	0.00989301
CDCA3	7.84403	8.09125e-77
HNRNPLL	7.84071	4.74942e-22
SEC23IP	7.84013	2.06816e-08
HUS1	7.83684	0.00716954
CNN3	7.83464	2.98685e-28
HCFC1	7.82701	1.82577e-26
CD93	7.82428	3.36267e-27
NASP	7.80116	1.1688e-82
PIP4K2A	7.79869	0.00090208
TBC1D2B	7.79805	6.73069e-13
EIF2B1	7.79292	1.55638e-05
GOLIM4	7.7864	1.11579e-05
PTCD3	7.77767	6.14181e-09
GEMIN5	7.77554	9.70342e-09
XRCC6	7.77019	5.8662e-13
ADK	7.76701	2.65312e-14
ASF1B	7.7661	5.58611e-58
DNAJC9	7.76234	1.1808e-50
YBX3	7.75729	1.48347e-92
GM19590	7.75172	3.23474e-86
SYTL1	7.74648	0.00459551
CDCA5	7.74255	6.5429e-43
CSE1L	7.7411	1.17008e-19
MTO1	7.74107	3.3898e-06
DOCK11	7.73713	1.19803e-12
ERGIC1	7.73063	3.7399e-07
BIRC5	7.7262	1.94786e-77
EFTUD2	7.72436	2.47063e-15
PRMT5	7.71713	1.01328e-06
NOL9	7.71522	5.97087e-11
FGGY	7.7148	0.00137153
HJURP	7.71471	1.70256e-13
EMB	7.71428	1.61207e-50
ZC3H7A	7.71115	0.0022911
STX3	7.7077	0.00275072
TEC	7.70573	2.42034e-15
AP1S2	7.70384	6.99961e-19
TSC22D1	7.70379	9.41014e-35
NPTN	7.69924	3.69419e-08
NUDCD1	7.69477	0.00182843
9530082P21RIK	7.68972	1.6341e-07
SERPINB6A	7.68454	2.61561e-11
MGAT1	7.68009	0.000122729
MIS18BP1	7.67459	3.10682e-47
CDK1	7.674	9.65748e-64
JARID2	7.67327	1.71625e-05
JCHAIN	7.66985	2.95901e-09
IDH3A	7.66794	1.82684e-17
ZMIZ1	7.66648	1.20415e-05
SLC37A1	7.66596	0.0098453
HERPUD1	7.6612	1.05146e-06
FAM102B	7.65638	0.000798468
PWP2	7.65421	4.01094e-09
ABCE1	7.6533	4.00524e-16
BUB1B	7.65166	1.70084e-46
GCLC	7.64603	1.79901e-09
MAMDC2	7.64305	1.20693e-42
ITCH	7.64168	0.00135679
CBX5	7.63191	2.47421e-47
MTMR1	7.62998	8.51774e-05
SPCS3	7.62728	8.85927e-32
9430015G10RIK	7.62656	3.0489e-07
CERS6	7.61687	4.10342e-18
UBASH3A	7.61538	6.07602e-43
STOM	7.61147	6.75414e-54
ARHGAP15	7.60938	2.0396e-26
PTPN7	7.60649	7.99167e-29
CLEC4E	7.60644	2.52098e-08
FARSA	7.58879	2.25338e-18
EDEM1	7.58242	4.1263e-44
NDC1	7.58052	2.05655e-38
PHKB	7.57651	0.00752122
RAB38	7.57591	9.69712e-41
SLC22A3	7.57156	8.74442e-05
MIEF1	7.57036	0.00470036
CCNA2	7.56711	2.18025e-68
UBAC1	7.56711	0.000228456
B3GNT5	7.56391	5.68949e-05
PLXDC2	7.56259	2.75712e-41
SLCO4A1	7.56107	0.00144312
SATB1	7.55613	2.03217e-24
ARID2	7.55297	2.48076e-09
PDIA4	7.54865	9.89148e-20
PSMD6	7.54844	3.00552e-13
PATL1	7.54731	4.99319e-05
ALDOC	7.53129	2.96169e-12
SGPP1	7.53055	1.53015e-05
TOMM70A	7.51688	4.45188e-14
CAPG	7.51622	6.14274e-25
ALDH18A1	7.51546	2.28461e-11
PIK3IP1	7.51447	1.62858e-14
TIFAB	7.51018	2.28631e-83
NAPRT	7.50742	5.58433e-05
PTPRS	7.50673	1.86611e-13
ELOVL5	7.49238	5.0238e-24
GNG2	7.49095	1.69719e-05
ETF1	7.4904	6.18091e-34
OSTM1	7.48883	3.63465e-05
LACTB	7.48219	2.61907e-24
NDUFV1	7.47684	7.31762e-09
ATP10A	7.4727	4.49359e-07
MCM7	7.46198	2.95086e-89
PYGM	7.45831	3.21575e-33
EFCC1	7.4551	3.3651e-05
USP14	7.45269	1.88775e-11
GUCY1A1	7.44685	1.12612e-35
URB2	7.43389	0.000201954
MTHFD1	7.43085	4.86273e-22
ARMT1	7.43008	5.56654e-06
TAB1	7.4258	0.00396963
PLSCR4	7.41823	3.23327e-29
ARCN1	7.40459	9.61403e-08
PSMG2	7.40327	9.86798e-17
EGR1	7.40199	3.30157e-05
TEX10	7.39605	3.04884e-09
MPI	7.39284	3.24619e-09
HAAO	7.38642	2.54429e-24
SPIDR	7.37598	9.67317e-10
GTF2F1	7.36735	1.233e-18
GIMAP8	7.36681	7.88201e-32
ZHX1	7.36552	1.03791e-05
MINDY3	7.35965	1.85466e-08
SLC29A1	7.35546	6.44274e-24
YPEL3	7.35525	1.63362e-15
POLA2	7.35453	1.77257e-52
SUSD3	7.34817	0.000825324
H2-Q6	7.34753	8.08266e-59
SNHG5	7.33511	3.45191e-30
CD244A	7.32653	5.08218e-13
PDE4B	7.32629	8.50746e-07
OBSL1	7.31636	4.43351e-34
GEM	7.30943	8.15727e-05
E2F8	7.30824	4.41375e-65
SPTBN1	7.30823	2.88458e-07
FASTKD3	7.30499	2.04419e-09
TSPAN3	7.30108	0.000183606
SPPL2B	7.29519	1.5369e-11
ZFP53	7.28622	0.00687306
HAT1	7.28355	4.65317e-26
SLC20A1	7.28216	1.45891e-07
CENPO	7.27328	5.62115e-14
CDCA7	7.26921	5.47419e-41
PITPNC1	7.26915	8.58244e-08
AI506816	7.26504	8.02624e-53
CTTN	7.26374	1.6435e-10
F13A1	7.25593	1.8003e-64
SPC24	7.2466	1.47179e-93
ACOX3	7.23331	6.20997e-05
KIF20B	7.23011	2.31006e-28
GM20559	7.22773	3.71974e-23
PPP1R9A	7.22457	4.50382e-08
API5	7.22238	1.41243e-09
PBX1	7.21969	2.13186e-21
ODC1	7.21534	1.60612e-12
H2AFX	7.21308	5.41559e-73
ROBO4	7.21214	3.38819e-26
MIR99AHG	7.21182	2.58927e-12
TPX2	7.20359	3.54827e-35
NOLC1	7.19617	2.77023e-40
ENG	7.18116	5.48172e-46
CS	7.18055	1.32078e-12
RPTOR	7.17927	3.09011e-07
PARVG	7.17857	9.02544e-24
NUS1	7.17467	9.3335e-07
PSME3	7.16767	2.01725e-24
CREBRF	7.16363	3.58007e-06
OAS3	7.16262	0.000144797
NMD3	7.15696	0.00256933
PIK3R1	7.15129	8.42009e-07
PPP1CB	7.14667	6.59253e-14
PIDD1	7.14156	2.50251e-27
HDGFL3	7.14025	0.000242813
SELENOP	7.12815	2.38353e-23
NUP155	7.12741	2.67922e-23
KIF13A	7.12699	0.000637065
EEF1E1	7.11827	5.68491e-14
GFI1B	7.11077	0.00231766
TNFRSF13C	7.10327	3.94949e-06
ARRDC4	7.10055	0.000279856
ANGPT1	7.09805	1.47103e-57
FBXO5	7.0843	1.09754e-25
ZBTB20	7.0839	6.77135e-36
F2R	7.0808	1.74879e-08
KIF22	7.07683	2.47957e-40
PSME4	7.06735	0.000264885
ABL2	7.05741	0.000492693
VIPR2	7.05437	7.15233e-14
WSB1	7.0523	7.7954e-07
PIK3R2	7.04557	6.34313e-06
SLPI	7.04508	8.12054e-84
TMEM33	7.03833	7.24917e-15
CDK18	7.0276	4.77172e-10
H2-DMA	7.02362	1.59279e-08
THEMIS2	7.00453	6.12655e-10
HDAC7	7.00386	0.00801559
SLC26A2	7.00092	0.00259785
MIR17HG	7.0008	0.00116916
TLE2	6.99599	3.58793e-16
STAG2	6.99538	3.1337e-07
VKORC1L1	6.98997	3.01302e-08
SYNJ1	6.98758	0.00245499
TECPR1	6.97914	1.01791e-05
NSUN2	6.97502	1.82943e-13
PRKCD	6.97369	1.63528e-06
PSMD1	6.97258	1.04193e-06
CDKN1C	6.97045	1.73041e-58
GM4951	6.96974	2.31543e-32
E2F4	6.95923	3.38338e-11
CIPC	6.95298	6.82139e-07
IFRD2	6.95226	5.48666e-28
CENPL	6.94612	0.00313617
MAML3	6.93849	5.45476e-10
LMAN2L	6.93312	0.00401325
HDAC2	6.92981	5.99464e-09
RACGAP1	6.92064	3.68376e-37
NEIL3	6.9174	2.80791e-42
UBE2C	6.91247	9.37535e-30
OSBPL8	6.91216	1.64296e-16
MCPT8	6.91064	3.91115e-45
SULT1A1	6.90019	1.75032e-46
NUF2	6.89966	1.17451e-49
SOCS2	6.89826	1.50005e-61
ECT2	6.89376	1.38698e-34
PDE4D	6.88852	1.32459e-09
REL	6.88363	0.00980113
ZFP422	6.87969	2.2881e-18
FTX	6.87791	3.03106e-05
KLF6	6.87682	9.14686e-16
PRC1	6.8753	3.72725e-33
PRR5	6.87467	4.38636e-05
RNF4	6.87446	1.01394e-06
SLC25A38	6.87416	6.95516e-06
DDX39	6.86408	2.48174e-35
MPZL1	6.85503	2.214e-23
RGS19	6.85379	1.20937e-06
LRRC59	6.85324	5.62737e-30
TMEM176A	6.83603	1.99016e-07
THADA	6.83328	5.35367e-05
NUSAP1	6.82824	3.34312e-26
SGCE	6.82587	5.57608e-16
IGFBP4	6.82213	3.25225e-68
PLXNA4OS1	6.8128	9.25481e-21
HID1	6.81189	1.21384e-43
PHF10	6.81049	2.0158e-11
CKAP2L	6.8051	1.94404e-44
ADGRL4	6.80419	7.6834e-05
TCF19	6.78887	5.42738e-27
COL4A2	6.78568	1.5403e-14
FAM171A1	6.78561	0.000277329
SH3BGRL	6.7708	3.15421e-09
MDN1	6.77031	1.05901e-13
CD34	6.76814	7.36806e-45
WDR43	6.76652	7.51578e-14
CCNB1	6.7595	2.24988e-28
LY9	6.75307	6.21315e-06
ENPP5	6.73909	3.90464e-13
KIF11	6.73743	1.14753e-36
AZIN1	6.72862	4.62342e-23
GABBR1	6.72528	1.51192e-13
ADSL	6.72417	2.29667e-06
CKAP2	6.71594	2.65393e-28
NCAPH	6.70846	4.21196e-49
RIN3	6.70369	4.32756e-28
MAPK1	6.69818	0.00629679
SEC24D	6.69293	7.71833e-14
CD44	6.68376	1.31517e-18
SHISA5	6.67917	4.20196e-87
EAF1	6.67815	0.00153727
TOMM40	6.67139	2.46316e-26
SRM	6.67113	3.51729e-39
INTS8	6.6711	0.00269189
POLE	6.65881	1.67139e-07
IMMT	6.65331	0.000154904
NCAPG	6.65238	4.12063e-37
SMARCA2	6.65197	2.79144e-11
MRPL20	6.64878	2.37221e-39
IL6ST	6.64697	4.12721e-07
ERCC8	6.64534	0.00167393
GPD1L	6.64361	0.00357475
TSPAN2	6.63984	4.91967e-16
ATP1B3	6.63819	6.29359e-27
NDUFS1	6.63238	3.25362e-08
USP42	6.61213	9.01671e-09
IFI203	6.60205	1.46599e-07
MTR	6.60092	6.53298e-11
SHCBP1	6.59999	5.82986e-37
MTCH2	6.58052	1.98288e-25
ADORA2A	6.57492	1.06591e-05
ACSS2	6.56407	0.000616785
MTMR4	6.56336	4.08035e-07
GM20342	6.56197	1.44293e-31
TRIM30B	6.5619	7.61975e-10
SLC35E1	6.55446	8.57441e-08
TMEM246	6.55005	3.26536e-36
FSTL1	6.53189	6.93394e-34
PKIB	6.5183	1.43186e-39
LPCAT2	6.50333	8.71332e-08
DDX60	6.49959	4.15494e-09
SFXN1	6.49575	1.95532e-35
GGTA1	6.48044	2.88282e-17
HYOU1	6.47067	5.2383e-35
SIGLECG	6.46051	1.05888e-08
STRAP	6.44496	2.09077e-10
CENPE	6.4442	1.07918e-28
GP9	6.4231	2.53841e-05
TXNIP	6.41875	6.41232e-103
SERPINB6B	6.41775	6.65492e-06
MCOLN2	6.41339	0.00216861
PRTN3	6.39228	3.16484e-62
CKS2	6.39167	2.85451e-138
CD63	6.38579	1.84808e-28
RPS6KA5	6.38541	7.97546e-05
LHCGR	6.38442	3.08055e-44
TIMP2	6.3743	0.00163354
IFI209	6.36979	5.85889e-39
OTUD4	6.366	5.26545e-18
NRROS	6.36188	4.5159e-11
SLBP	6.35297	3.23349e-52
GM8113	6.34863	1.00095e-05
CCNE2	6.34683	2.20947e-33
UBA2	6.33592	8.92475e-12
EIF3B	6.33562	2.57154e-14
NDRG2	6.33238	2.4886e-11
CD63-PS	6.32886	3.96186e-26
CLTC	6.32402	5.71458e-10
NCAPG2	6.3205	9.10558e-38
PFKFB3	6.31011	0.00211619
CENPF	6.29771	6.70285e-21
RUVBL2	6.29116	9.90072e-20
D1ERTD622E	6.29092	1.24354e-08
PHF5A	6.29039	1.8888e-29
MBNL3	6.27362	1.61893e-08
SF3B3	6.27222	1.19326e-05
SORL1	6.26561	1.6146e-27
ABCB10	6.26512	4.29931e-11
MCM10	6.25926	6.7458e-62
PLA2G12A	6.25351	0.00266254
TMEM184C	6.24854	1.00371e-10
XRCC3	6.24555	8.40682e-06
NAPSA	6.24222	2.14321e-14
ARFGEF2	6.24222	0.000628551
RTEL1	6.24205	7.49635e-08
AI504432	6.24083	6.66766e-12
SOAT1	6.23898	2.34064e-06
BPIFC	6.23615	2.05084e-06
TRAP1	6.23123	5.97977e-05
HMGB3	6.21655	1.36751e-07
DDX21	6.20526	1.57545e-31
C1RL	6.20494	1.43321e-10
CCR2	6.2004	5.35594e-45
CSF1R	6.19812	9.1729e-62
KCNQ1OT1	6.19727	0.00456813
CYFIP2	6.19369	5.83754e-05

## Sheet: mHSC-L
Gene	Variance	Adjusted_P_value
DNTT	14.7603	3.54937e-124
WFDC17	13.5859	6.05308e-106
DUSP1	13.3895	2.15927e-09
IGKC	13.1557	0.00171259
PROCR	12.8449	2.52736e-65
H2-OB	12.7726	3.57446e-84
MAGED1	12.671	6.77741e-19
NEURL3	12.5614	8.31978e-06
PDZK1IP1	12.4132	2.36447e-137
ESAM	12.3069	1.54626e-59
TRIM47	12.282	2.41829e-83
MYCN	12.2166	4.82391e-09
CCL3	12.0775	9.83064e-38
SERPINA3G	12.0354	1.62681e-55
FLT3	12.0208	4.96883e-161
GBP2	11.8791	4.32694e-06
CD74	11.8783	5.36845e-05
HACD4	11.8565	2.28877e-32
MMRN1	11.8	2.49849e-65
VLDLR	11.7658	1.37315e-07
MPL	11.7429	8.64812e-96
NCEH1	11.7172	2.15495e-09
RHOF	11.6761	4.76614e-19
SERPINF1	11.6338	1.46476e-08
DOK2	11.6291	0.000242605
MSMO1	11.5882	0.00327372
GIMAP5	11.5167	2.3035e-13
DENND2D	11.5065	1.31378e-08
IL12A	11.4769	5.12418e-76
TBXAS1	11.4274	1.01623e-38
PLEK	11.3282	1.23676e-37
DHRS3	11.3128	2.80162e-46
LAX1	11.3119	1.64248e-19
SMPDL3A	11.3076	1.65709e-10
PPP1R15A	11.2688	2.41724e-08
CTSL	11.215	1.69462e-06
CISH	11.2132	4.06473e-31
TBXA2R	11.1944	5.46489e-17
RNASE6	11.1627	0.000148097
EYA2	11.1428	3.38524e-10
BC035044	11.1184	1.94976e-105
SLC18A2	11.1087	1.0627e-60
STK17B	11.104	2.4577e-08
PEAR1	11.0245	0.00713604
ADGRG3	11.0102	1.02478e-96
P2RY14	10.9958	7.96374e-20
SLA	10.9493	0.00649172
RNF13	10.9216	4.36584e-12
FGD2	10.893	2.57529e-11
GM5111	10.8891	2.08418e-21
F11R	10.8632	1.95926e-18
CTSS	10.859	1.27736e-24
KRT18	10.789	1.43672e-21
SH2D5	10.7672	1.91749e-52
TGM2	10.7481	1.04917e-100
CPQ	10.7479	0.00518773
ADSSL1	10.7167	3.63267e-06
SNAP23	10.7056	3.33661e-06
LCK	10.7032	1.25612e-21
PAQR5	10.6809	5.80763e-14
TMEM206	10.6638	2.35981e-10
WLS	10.6421	1.54565e-06
H1F0	10.6376	3.87316e-09
ARHGAP27	10.6137	6.55664e-05
IGHM	10.6125	2.30613e-52
TESPA1	10.6061	7.26153e-92
SERPINB1A	10.5978	2.27987e-94
EBI3	10.5764	5.95619e-05
PSTPIP1	10.571	5.35297e-17
NCF1	10.5296	3.01132e-59
ZFP62	10.514	0.00237607
PTGS1	10.5132	3.715e-27
METTL7A1	10.4919	0.00154911
9030619P08RIK	10.4781	4.7584e-33
MAGED2	10.4757	1.29889e-09
ARHGEF18	10.4334	8.64643e-09
CDK19	10.4138	8.70739e-11
CSF3R	10.3979	2.94094e-26
XPC	10.3929	5.5114e-14
RGS2	10.3912	1.31962e-30
GNG11	10.3629	5.27277e-79
PPCDC	10.3597	4.6154e-05
PRPS2	10.3569	1.30784e-08
GM4759	10.3466	2.93377e-07
DUSP6	10.3365	8.01002e-08
SELL	10.3257	1.67871e-21
PYGL	10.3071	0.00257926
COQ8A	10.2998	3.21219e-05
FDFT1	10.287	0.0067219
UAP1L1	10.2797	0.00150398
FUT7	10.26	3.30202e-19
CD53	10.257	6.97105e-107
GPR65	10.2324	4.24166e-10
ICA1	10.2301	0.000955184
UBE2L6	10.225	1.75554e-06
AKNA	10.2069	8.75079e-25
RASAL3	10.2023	6.93713e-10
PPIC	10.193	2.07851e-19
RASA4	10.188	8.00117e-28
PARP8	10.1794	1.46055e-06
BTG2	10.1791	1.44382e-27
SYTL1	10.1713	0.00169623
UNC93B1	10.1583	1.81222e-07
ITM2A	10.1339	4.85849e-05
CHRNB1	10.1332	0.00913728
SDC1	10.1328	1.27098e-36
LYN	10.1091	0.000656901
LTB	10.104	5.14795e-12
CD9	10.0972	1.3407e-35
TSC22D3	10.0961	3.02919e-11
HSD3B7	10.0898	2.72299e-05
ANXA2	10.0675	8.12467e-08
TAPT1	10.066	1.14238e-10
ST8SIA4	10.0436	1.80191e-15
4833407H14RIK	10.0408	0.00257817
CDK17	10.0103	0.000917165
ARHGAP18	10.0062	0.00044305
CD48	9.99234	2.27345e-60
DPP4	9.98382	0.00410573
LONP2	9.97579	0.000171649
GAA	9.97014	1.597e-08
TPM4	9.96345	6.09621e-21
EPSTI1	9.96311	0.00553463
SATB1	9.9322	1.31422e-97
CTSF	9.92384	0.000444851
ITGB7	9.91095	3.15428e-07
PECAM1	9.90174	2.55428e-07
2610307P16RIK	9.89488	2.02981e-21
TIE1	9.88391	2.96518e-42
SGMS1	9.87533	1.88145e-13
PAFAH2	9.87341	2.06579e-06
USP11	9.82147	3.09664e-05
OAS2	9.78991	3.76897e-09
ABCG2	9.78482	6.86415e-18
FADS1	9.7577	1.18577e-08
ARID5A	9.75514	8.64958e-17
NDN	9.73805	1.70746e-37
CASP12	9.72363	4.25888e-09
SCARF1	9.7202	1.01541e-42
RHOH	9.71511	5.05919e-09
PLPPR3	9.70435	1.59268e-15
AMPD2	9.66897	0.000204185
PLIN3	9.65044	0.00267807
CERS4	9.64329	3.28756e-06
ANXA5	9.63167	3.36139e-22
LDHB	9.62157	0.000139011
MAN1A	9.61631	0.00042078
STARD4	9.61366	3.50944e-08
SPNS2	9.60992	3.53915e-05
SLC35D3	9.59149	1.74105e-51
SLC39A6	9.5637	0.00026264
IL1R1	9.5504	2.38942e-46
TYROBP	9.54378	1.60185e-44
DEF8	9.53012	1.13562e-08
MYO5A	9.52553	2.29502e-12
MCM4	9.52531	0.0059149
CCNG2	9.52032	0.008118
GM1966	9.48468	5.96036e-24
GIMAP1OS	9.48455	0.000278038
PRKCH	9.48376	1.06619e-06
SLCO3A1	9.48236	2.43579e-14
MLLT3	9.44226	8.68416e-77
PANX1	9.43107	2.35645e-11
FUCA2	9.41773	0.000257607
OTULINL	9.40833	5.51567e-21
ITSN1	9.4075	3.02021e-35
APLP2	9.39305	6.79727e-13
SAT1	9.38961	0.000627545
FCHO2	9.38764	0.00156538
ABHD17B	9.34656	6.89642e-11
RCSD1	9.33225	1.66884e-07
TRIM59	9.32139	1.14395e-07
CTR9	9.28385	4.04737e-12
CBFB	9.25558	0.000320915
NEAT1	9.24981	2.34876e-13
VAV3	9.24136	7.55911e-05
CBX7	9.23317	0.0038302
SP100	9.23001	0.000234382
CD52	9.2282	2.17812e-112
NUDT19	9.21703	4.86391e-05
C030034L19RIK	9.15218	6.5922e-25
MYCT1	9.1052	1.99296e-29
TFEC	9.09361	4.09261e-12
SLC44A2	9.0901	8.28698e-14
CCL9	9.08162	9.00734e-25
NKG7	9.0722	2.60883e-45
CD69	9.07162	2.53401e-22
PLXNC1	9.03895	7.33089e-13
SLC2A3	9.02953	0.00414195
ABCG3	9.02949	2.94019e-25
TRPC6	9.0141	1.13886e-32
TFR2	9.0071	1.46401e-20
TES	8.98954	7.92885e-16
RNF213	8.95932	6.42492e-05
KCTD12	8.92886	7.26989e-16
TBC1D5	8.91024	1.78364e-08
SPNS3	8.90796	5.36533e-17
GATA2	8.88895	1.32506e-55
S100A6	8.88131	0.00770825
DDX4	8.87186	3.39055e-31
RASSF2	8.8711	0.0036095
TMEM173	8.82188	5.34003e-25
NOTCH1	8.78838	2.15137e-27
KCNK5	8.77182	4.73477e-18
IRAK3	8.75687	2.34908e-17
NT5C3	8.74497	2.43369e-09
GIMAP1	8.7322	7.90152e-05
IFI27L2A	8.72615	1.14932e-36
FCGRT	8.72447	7.96919e-15
SNAP47	8.72328	9.74224e-05
LRRC8C	8.71288	1.9058e-06
CNN3	8.68498	1.05107e-20
MCM5	8.67168	3.44627e-07
RNF38	8.66981	0.00048564
PGRMC1	8.66615	0.00304108
APOE	8.66235	2.31671e-91
AC174780.1	8.65519	1.06755e-70
SLC43A2	8.65337	1.89106e-07
SYK	8.62115	5.1392e-12
BCL2	8.61685	3.6586e-06
CSGALNACT1	8.5961	3.65783e-23
FLNA	8.59127	0.00281352
TRPV2	8.58273	0.00049161
DUSP5	8.56863	7.84742e-06
PRIM1	8.56805	0.00154995
RP2	8.56265	6.85304e-06
XRCC6	8.5595	9.7092e-17
9530082P21RIK	8.55184	0.00206741
TMEM123	8.54371	7.95405e-05
ITGA6	8.54339	1.78682e-09
GM4951	8.52394	2.31332e-07
TIPIN	8.45581	1.13381e-05
IL18RAP	8.44764	6.02361e-15
GIMAP8	8.44387	3.13342e-05
TFPI	8.41898	0.000128234
DOCK10	8.40606	3.01468e-39
ROBO4	8.40006	1.43307e-07
MGAT1	8.39152	2.06289e-22
GSN	8.37835	3.9239e-06
TINAGL1	8.37558	2.91637e-52
RFTN1	8.37355	0.00266429
RAB38	8.31621	2.46538e-36
RNF125	8.31411	8.09127e-16
FUT8	8.28899	1.90894e-07
RBPMS	8.28521	1.28695e-06
GM45837	8.28253	3.64011e-13
ARHGAP15	8.25937	6.1959e-13
CTSH	8.21396	1.75898e-13
STK10	8.19232	1.59215e-08
IL17RA	8.18994	2.57405e-28
MILR1	8.13824	9.55534e-23
ZFP367	8.13719	0.0072694
ART4	8.12529	6.02388e-27
OBSL1	8.11687	1.37952e-20
SSTR2	8.11361	5.73544e-30
ELOVL5	8.10584	3.42105e-09
MN1	8.10054	1.00094e-34
ZMIZ1	8.09424	1.51502e-07
MAMDC2	8.06155	7.18873e-35
GRAMD1A	8.02702	6.64968e-05
SERPINB6A	8.01963	5.08851e-11
CDT1	7.99469	1.53241e-05
P2RX1	7.96282	2.52454e-12
GM10384	7.95456	1.31826e-06
AFF3	7.90704	6.27531e-05
ITGAL	7.90453	4.36287e-37
HAAO	7.89868	1.45462e-23
PARVG	7.89355	7.21297e-19
DOCK11	7.8913	2.93705e-09
GGT5	7.87597	1.829e-13
CD93	7.86556	1.09117e-23
UHRF1	7.85223	5.96629e-08
HOXA9	7.84723	5.25256e-11
GUCY1A1	7.83942	5.86484e-21
MECOM	7.80266	2.77297e-44
PLSCR4	7.78728	3.84067e-16
CD244A	7.78469	1.36316e-16
UBA7	7.77774	5.4332e-07
JCHAIN	7.77759	6.65857e-05
SLFN2	7.75553	3.10347e-29
PRR5	7.71931	2.83604e-10
N4BP3	7.70535	8.71227e-07
ZNRF2	7.69369	0.00462498
SLC29A1	7.68819	5.83425e-06
TM6SF1	7.67408	1.75758e-26
KLF3	7.66814	2.77279e-05
AP1S2	7.66452	3.19824e-10
HDAC7	7.64072	2.09667e-07
SLC26A11	7.63691	2.59187e-05
MCM7	7.62953	1.26411e-13
LAG3	7.62577	4.34213e-05
DCK	7.60626	1.50568e-05
REL	7.60527	1.30224e-08
MAML3	7.6036	2.15903e-18
SLC16A11	7.59868	3.33808e-16
GNG2	7.58898	8.73497e-07
PLXNA4OS1	7.55497	3.86406e-10
CDK18	7.54739	1.08434e-07
MOGS	7.53948	1.30602e-05
PRSS57	7.53912	2.26284e-11
CTTN	7.53879	4.16164e-09
IL17RE	7.51456	4.70988e-08
F2R	7.48864	0.00408444
ADAM17	7.48513	0.000826663
PLAC8	7.45887	1.01187e-197
SDSL	7.45592	1.74323e-16
KLF6	7.44377	0.000191785
ME2	7.4418	0.00914745
ARL11	7.44154	7.80668e-12
PLXDC2	7.42987	1.83728e-34
GMNN	7.42965	0.00011047
CDKN1C	7.42559	1.54728e-46
ZFP422	7.42042	1.99451e-07
MPZL1	7.42031	8.44599e-14
HLF	7.4045	2.20085e-23
SLC22A3	7.40016	0.000885721
RUNX2	7.39042	1.45136e-16
LY9	7.39032	9.63157e-08
CAPG	7.38777	3.58234e-11
GSTM1	7.38193	1.03944e-11
FSTL1	7.37495	7.32844e-14
EMB	7.37246	1.52394e-71
ENPP5	7.3611	7.21833e-06
POLA2	7.3079	0.000375796
CLEC12A	7.29443	4.36499e-26
CD44	7.29416	4.65144e-10
ANKRD44	7.29394	0.000366515
DTL	7.28266	0.00421737
CIPC	7.28252	0.00638549
ESR1	7.27293	2.13334e-07
TSPAN3	7.27034	0.00134468
ARHGEF39	7.25197	8.02224e-08
5430427O19RIK	7.23846	9.31555e-08
IGHV1-77	7.23514	4.83415e-45
OSGIN1	7.20355	0.000169943
GFI1B	7.20317	8.7661e-06
IFI27	7.14068	1.82619e-23
PBX1	7.13827	3.21658e-16
ACAP1	7.11481	3.33945e-14
SULT1A1	7.11277	5.45141e-45
HID1	7.10196	3.22164e-37
CKS1B	7.09539	2.59225e-15
RGS19	7.09438	3.36285e-13
GPR171	7.0859	7.81115e-21
WFDC18	7.06811	6.5652e-43
PAG1	7.06591	3.85844e-06
CTSB	7.0587	0.00549778
NRROS	7.05642	2.14311e-07
ENG	7.0549	4.36639e-22
CD34	6.9869	6.18458e-100
SLC9A9	6.95383	9.47152e-19
VAMP1	6.95194	0.00631898
TMEM246	6.94998	2.17289e-29
SOCS2	6.94746	2.96667e-36
STXBP1	6.93456	0.00225009
FAM171A1	6.92734	0.00355425
COL4A2	6.92676	2.14189e-10
FKBP9	6.92114	5.48017e-07
IGFBP4	6.91495	6.36972e-19
CTSW	6.88558	1.06599e-05
H2-DMA	6.88142	3.07634e-22
LACTB	6.87813	1.67867e-06
CD63	6.86191	6.87949e-52
IKZF1	6.83623	9.81012e-28
IRF8	6.83123	1.97985e-19
FRMD6	6.82693	6.10375e-05
GP9	6.79857	0.00416687
CFP	6.78382	0.00280724
KBTBD11	6.78033	0.000494433
NCAPD2	6.77998	0.00135884
KIF17	6.74025	4.2812e-07
GGTA1	6.72797	7.33474e-11
ARRDC4	6.7242	2.18742e-11
TSPAN2	6.72077	6.67907e-08
LHCGR	6.70199	7.54517e-35
CD63-PS	6.70158	4.10056e-47
NDRG2	6.69685	1.18023e-05
CAMK1D	6.68242	4.52949e-10
TOP2A	6.6799	0.00962704
JPT1	6.67744	2.15621e-06
SELENOP	6.67056	0.00175527
BDH2	6.6345	1.2023e-08
NPDC1	6.61616	4.79324e-13
SERP1	6.58363	1.08132e-06
SLBP	6.57956	0.00140735
NWD1	6.56755	5.00773e-05
NSMF	6.55496	0.000911771
MYC	6.54408	1.05242e-07
UBASH3A	6.52888	4.74864e-23
NAV1	6.51689	1.29781e-09
TMEM37	6.49385	6.58729e-05
CST7	6.47817	6.4137e-23
PPM1G	6.47642	0.00122375
CYFIP2	6.46351	6.87202e-08
NAPSA	6.42386	2.99858e-10
JAM3	6.37262	2.18331e-23
ZBTB20	6.33497	0.00386798
PRDM16	6.3148	0.0010421
CD33	6.28413	4.45159e-25
ITGB2	6.25295	0.00370608
GM11346	6.18075	2.94844e-12
OBSCN	6.17293	8.02726e-34
RORA	6.16394	0.00791969
AFDN	6.11325	9.39932e-05
APP	6.10644	1.39644e-13
NLRC3	6.09477	5.82442e-11
HNF4A	6.08023	5.28355e-05
PGR	6.0363	2.69524e-10
C1RL	6.03568	2.82371e-15
COL4A1	6.0109	0.000491949
C230085N15RIK	6.00762	1.58403e-21
MEF2C	6.00483	1.90448e-19
ANGPT1	5.99179	1.78157e-28
IFI213	5.97439	1.12557e-11
CPXM1	5.93149	2.2306e-05
LPCAT2	5.93067	4.19314e-05
PTPRE	5.89466	1.25359e-08
F630028O10RIK	5.85724	2.3451e-07
SAMSN1	5.84455	1.35044e-14
DACH1	5.84431	4.89039e-07
UPP1	5.83562	1.58429e-28
LGALS1	5.78617	0.000506805
SIGLECG	5.76474	0.0089561
TTC39B	5.72224	0.000673324
MPO	5.72038	1.92103e-27
PTP4A3	5.70917	4.43767e-05
BPIFC	5.67413	0.000141748
D630039A03RIK	5.67368	2.00048e-29
TUBB4B	5.66438	8.00741e-06
CORO7	5.66026	1.48702e-12
FGD5	5.65783	7.15651e-15
ADGRL4	5.65401	1.72969e-06
ELF1	5.61969	2.9931e-18
SELPLG	5.60909	5.07075e-21
CPNE8	5.59966	6.65686e-20
SLC39A13	5.56852	0.00555235
AI504432	5.55071	0.000312708
H2-Q6	5.54689	9.57542e-11
GM20342	5.53588	9.20912e-09
TMEM268	5.52693	0.00773451
NHP2	5.50794	0.00126403
TRIB3	5.50325	1.61211e-09
GOLM1	5.50194	2.13916e-06
IFI206	5.48946	5.9971e-14
RRAS	5.43312	8.35256e-06
CAV2	5.4205	5.30728e-10
EVI2A	5.42041	2.25566e-08
EEPD1	5.40502	1.92668e-06
MKI67	5.36157	0.000307082
MYLK	5.3309	6.95306e-07
PKIB	5.30831	1.12267e-08
CD55	5.28113	6.12864e-12
VAMP5	5.26571	5.50521e-22
IGHV1-81	5.25993	5.28249e-62
PF4	5.25351	3.40722e-15
CDK6	5.25227	1.26412e-38
FHL1	5.25133	4.48287e-24
PDE1B	5.2407	5.13775e-13
ITGAM	5.22914	9.97138e-06
ITPR2	5.22899	2.02297e-09
TRIM16	5.1909	0.000822598
VEGFC	5.12586	0.000153187
TNS2	5.10902	2.02396e-43
SEMA3D	5.10359	6.21793e-22
KAZALD1	5.10142	6.21686e-27
ERP29	5.09544	1.18805e-11
2810468N07RIK	5.07791	7.45443e-07
PRNP	5.06824	1.09294e-07
ATP8B4	5.06682	6.43004e-14
GBP9	5.06265	0.00380931
SPI1	5.06261	3.87028e-11
GBP4	5.03762	0.00559384
IL10RA	4.94656	0.000123513
WFDC2	4.93623	8.26442e-15
TMEM14C	4.9238	8.05981e-05
IRF6	4.89852	1.20212e-07
TLR7	4.89848	8.61464e-32
SPC24	4.89826	0.00797694
PDGFRB	4.82201	1.37335e-05
ITGB5	4.79327	0.000313681
CTNNAL1	4.77094	1.68301e-14
SSH2	4.75421	1.83403e-17
VDR	4.7434	1.76701e-06
C130089K02RIK	4.73804	1.31535e-12
GAS2L3	4.7292	1.28257e-10
TEK	4.7277	7.22702e-14
CRIP1	4.72443	1.15618e-76
IL18BP	4.71877	2.56978e-10
KLHL4	4.63398	1.65438e-12
PLD4	4.62404	5.06174e-09
ALDH1A1	4.62139	4.77461e-20
RAB27B	4.54232	1.75667e-12
IL7R	4.53422	4.90751e-09
IPCEF1	4.48812	0.00330782
MCTP2	4.4859	4.9156e-07
SERPINA3F	4.48287	4.83922e-14
CREG1	4.44651	0.00142478
ARPP21	4.44597	1.06678e-15
FOXO1	4.42607	0.000530466
TRAF1	4.42598	6.29849e-05
RAMP1	4.41493	2.14713e-71
TNFAIP2	4.40197	1.31609e-06
PIRB	4.39699	1.1177e-06
GM37124	4.38657	0.000143563
GM2A	4.33473	1.45325e-20
IGHV1-82	4.31338	2.16153e-26
FAM110C	4.31257	4.06714e-14
GSTT1	4.30086	2.85824e-09
NUCB2	4.2863	2.42321e-09
GM973	4.28226	1.80557e-08
LDHD	4.26911	0.000161257
TXNIP	4.25067	1.86659e-26
CCDC112	4.23507	0.00392231
CTSG	4.17258	0.00747894
OTUB2	4.16083	4.96644e-08
SLC16A10	4.15262	9.93014e-07
GDF3	4.12101	5.11104e-07
IFI209	4.1081	1.2626e-07
MEIS1	4.10345	5.89163e-07
SLC18A1	4.0843	3.48849e-18
RAG2	4.08215	8.25634e-10
ANKRD33B	4.08077	0.00219663
ELL2	4.07414	0.0010931
BLNK	4.06058	3.27838e-07
LSP1	4.05479	7.51595e-07
NFE2	4.03627	3.86712e-11
CCR7	4.01329	3.79801e-12
CLIP3	3.9912	2.28342e-21
E430014B02RIK	3.92219	1.05465e-09
PKN3	3.91087	3.36557e-05
EFNA1	3.8896	3.70394e-23
CCT2	3.85984	0.00732498
EMP1	3.84583	4.6475e-18
HMGB2	3.81711	2.93461e-13
CMAH	3.78743	2.78165e-16
SLAMF1	3.76905	7.73665e-17
GIMAP4	3.75632	9.32565e-08
LGMN	3.7537	0.00728568
CRACR2B	3.74669	1.052e-27
FCRL1	3.73285	3.27895e-17
CD81	3.73231	0.000182515
DYNLL1	3.70617	1.79526e-24
BGN	3.70192	9.28505e-07
GPR18	3.68835	6.63271e-05
GIMAP3	3.66509	3.02788e-15
IGHV1-74	3.64176	4.7745e-23
TEAD2	3.63576	0.000173219
BTLA	3.62672	4.97744e-06
CADPS2	3.62159	0.00694336
PRUNE2	3.61023	1.98955e-08
RANBP1	3.54787	1.24788e-05
ZYX	3.52953	1.53428e-05
SLC6A15	3.50262	1.59998e-07
CES2G	3.47872	0.000331933
GM19331	3.46402	5.89711e-21
ADAMTSL5	3.44952	1.24499e-12
DRC7	3.41602	1.33761e-09
AMIGO2	3.3921	7.41356e-10
CD27	3.35095	2.00377e-23
H2AFY	3.3414	4.33673e-169
TALDO1	3.32856	3.31968e-25
IFITM1	3.31325	3.7291e-54
MPEG1	3.30542	2.0921e-07
PBLD2	3.24963	3.27426e-08
CLEC1A	3.24721	6.17314e-22
GDA	3.23687	1.63118e-17
HNRNPAB	3.2036	1.32813e-08
ATP1A3	3.15869	4.50912e-05
TSPAN13	3.14868	7.40071e-11
VWF	3.14849	1.24774e-38
RUNX1T1	3.13489	1.26642e-16
CHIL5	3.12925	6.91169e-11
IGHV1-76	3.09047	8.95017e-18
GCSAM	3.08897	0.00152764
KIT	3.07852	1.39677e-06
PKIA	3.07846	0.00594472
SDC2	3.02794	3.2301e-08
CSF1R	3.02135	1.50878e-07
NFIA	3.01668	1.30352e-09
GHR	3.00615	1.31432e-08
PTGER2	2.99225	4.16116e-10
XDH	2.94795	1.33187e-14
PDCD4	2.93644	4.65027e-05
CARD6	2.91413	0.000170406
PLK2	2.89997	2.11292e-05
XIST	2.89214	2.58769e-05
CLEC2I	2.89173	4.60412e-08
JAM2	2.86323	9.2411e-07
COX6A2	2.85239	1.51577e-10
CCR9	2.85036	2.20601e-06
SLC16A2	2.84669	3.23412e-11
RHBDF1	2.83638	1.74319e-11
NUPR1	2.81067	5.94477e-12
TCAF1	2.80201	0.00109304
TIFAB	2.79505	8.0605e-07
NCKAP1	2.78782	1.18206e-05
CAR2	2.74445	1.18319e-25
IGHD	2.74421	6.27253e-09
UQCR11	2.70356	0.0034245
PDGFD	2.6963	2.22241e-06
LY86	2.65029	0.00155386
GPC1	2.64592	0.00609008
MPDZ	2.64415	1.08032e-05
CD38	2.62554	0.000516374
DEPP1	2.61683	8.97648e-05
RHOJ	2.60765	2.01657e-15
ADGRG1	2.58645	7.66115e-45
UCP2	2.58488	1.04622e-37
RUSC2	2.56607	4.4271e-06
LCP1	2.55693	0.00187874
CAVIN2	2.55244	8.19135e-13
ARHGAP29	2.54267	0.0079962
ICOS	2.45027	0.000160275
GM30948	2.43839	4.48148e-18
CLU	2.42737	0.000320316
MTUS1	2.41386	0.00045827
IGF1	2.40038	1.80725e-07
SMTNL1	2.36036	2.11042e-20
NAIP6	2.35285	0.00622179
CX3CL1	2.34756	4.16523e-06
SLC25A5	2.34013	2.20697e-15
TTLL7	2.30128	0.00636403
CLEC14A	2.27715	6.67504e-10
HCK	2.2685	0.00271496
HSPE1	2.22605	6.34644e-05
GM10419	2.22333	3.04642e-10
PLCL1	2.2144	1.45728e-09
CD7	2.20889	5.28209e-11
CAMSAP2	2.16018	0.00050409
PLXNA1	2.1332	0.000553278
CLCA3A1	2.13225	5.18029e-06
ARHGEF28	2.11862	0.000343221
FGFR3	2.11738	1.36569e-06
CYP26B1	2.08145	2.66961e-15
SHISA9	2.07944	4.83006e-12
PDE1C	2.02891	0.000448401
ZFP658	2.02181	2.76752e-06
PDGFC	1.98783	3.09751e-17
TMEM176B	1.97078	3.026e-07
ZFP37	1.96107	2.44422e-05
GM8203	1.9363	3.628e-12
NDNF	1.93026	8.04925e-07
SOX18	1.92263	6.96271e-12
ZFP612	1.91709	2.10252e-05
SHROOM4	1.91406	0.000977135
CARD11	1.86862	0.000119542
RARB	1.85968	5.26536e-07
IFITM3	1.80396	1.18545e-13
PLEKHG6	1.76762	1.17424e-12
YBX1	1.74947	4.73238e-08
CTNND2	1.73619	1.70344e-05
COX7B	1.71725	1.23447e-06
NEO1	1.68382	1.61139e-10
COX6A1	1.66155	2.00428e-05
CHST2	1.62134	1.09916e-07
UNC45BOS	1.61609	0.00103996
OCLN	1.57181	8.63923e-07
RPS27L	1.5685	4.2212e-06
INHBA	1.56594	8.39299e-11
MRVI1	1.49618	0.0032894
CORO1A	1.49611	3.52637e-25
GPX3	1.47008	0.000225034
NR3C2	1.45359	0.00351024
FAM171B	1.44718	0.00609298
RASIP1	1.42335	0.00513754
INSRR	1.39666	0.00108547
MLPH	1.39064	0.000377611
NOXA1	1.36407	0.000157194
MIR6240	1.33902	2.34785e-16
RAB40B	1.25714	0.00264138
SCRN1	1.23859	0.00399657
ARHGDIB	1.23068	1.31452e-22
IGLC2	1.21548	0.00432127
GM26917	1.19077	7.29153e-15
KLRD1	1.18789	0.00021
SFRP1	1.16985	0.000708639
PLEKHB1	1.09471	1.17871e-05
LAPTM5	1.08659	2.86545e-09
GM15564	1.03742	5.93877e-07
IGHJ4	0.981486	4.53883e-10
ATPIF1	0.940435	1.92622e-07
TM4SF1	0.914407	0.000116871
CCDC136	0.894892	0.00255417
GPX1	0.841874	1.28021e-21
LARS2	0.814136	2.40307e-10
IGHV1-69	0.76901	0.000133075
NPM1	0.69661	2.1541e-06
SERPINA3N	0.529179	1.27461e-06
TMSB4X	0.521499	0.000119023
IGLV1	0.499691	0.00645212
IGHV1-53	0.388259	1.15177e-07
RPL41	0.334335	9.5027e-22

## Sheet: hESC
Gene	Variance	Adjusted_P_value
CER1	31.4449	5.04682e-300
HAPLN1	29.4107	1.275909E-308
ERBB4	23.9472	2.64749e-201
CYP26A1	18.4328	6.07394e-240
DKK4	18.3679	8.58561e-94
ERCC-00043	18.2977	9.41774e-11
COL5A2	17.6207	2.17815e-222
LUM	16.7434	4.81433e-68
MYCT1	16.7139	1.73553e-142
ERCC-00136	16.6648	1.50547e-26
SERHL2	16.4787	2.41327e-157
RHOBTB3	16.4702	1.16606e-252
WNT5A	16.3969	5.74312e-44
ERCC-00042	16.2927	7.43635e-23
ERCC-00003	16.0888	9.45186e-20
LHX1	16.0152	9.44647e-258
ERCC-00108	15.9758	1.17001e-21
CD48	15.7267	7.79187e-72
GNG11	15.6766	3.76994e-103
SYNC	15.555	0.000162577
ABCA1	15.5064	0.000290667
ERCC-00009	15.2823	5.40802e-13
DKK1	15.0588	7.10938e-40
ERCC-00074	15.0224	3.83209e-26
ERCC-00046	15.0125	1.69081e-42
GYPB	14.9464	5.60403e-150
CRHBP	14.641	4.10336e-45
ERCC-00096	14.5814	3.77876e-41
PIK3R5	14.4894	1.43294e-83
TFPI	14.4232	8.03248e-39
IFI16	14.3597	7.55108e-102
ERCC-00113	14.3558	2.25983e-50
POLR3G	14.3094	1.33886e-151
ST8SIA4	14.1446	6.3526e-151
LIFR	14.1353	1.86359e-143
ERCC-00004	14.0911	4.40478e-42
CDH11	13.9168	9.05493e-75
ERCC-00130	13.495	7.36361e-44
NRP1	13.4884	6.0973e-144
LRRCC1	13.4242	1.69848e-22
ERCC-00002	13.4115	4.50449e-39
RND3	13.3694	1.21232e-24
DDAH1	13.3256	4.61962e-35
BMPER	13.2409	1.69137e-66
PRDM1	13.2084	1.82864e-103
APOBEC3G	13.109	2.9356e-179
PROM1	13.0831	4.64809e-138
ERCC-00145	13.0391	5.98362e-15
STC1	12.9128	3.69393e-18
EPCAM	12.8515	1.44301e-115
SFRP1	12.83	5.99373e-20
ERCC-00111	12.8001	2.00675e-22
GPR83	12.7549	1.23571e-58
PIP4K2A	12.5983	7.34336e-06
CCDC81	12.5941	4.90744e-130
PMAIP1	12.5047	1.92145e-116
APLNR	12.4555	3.31328e-118
B4GALT4	12.3464	3.44777e-58
TTK	12.3207	8.90003e-13
ERCC-00092	12.3001	2.39948e-08
FREM1	12.2404	1.41796e-108
VIM	12.2332	9.88919e-200
GABRB2	12.2062	7.65321e-57
CAMK2D	12.0409	1.37657e-50
DLC1	12.0378	5.79601e-147
SEMA3A	11.9619	4.86462e-13
USP44	11.9542	2.71898e-129
PENK	11.9484	7.38763e-55
SFRP2	11.8383	1.52738e-158
GATA6	11.8252	6.92475e-183
PELI2	11.7607	1.02661e-06
PRTG	11.7303	1.36822e-146
GYPE	11.6977	1.94123e-123
MFAP4	11.6885	2.51825e-09
LEPREL1	11.6173	1.24549e-148
VAMP7	11.559	3.7526e-12
BMP4	11.5493	7.33746e-100
C12ORF23	11.4659	3.91597e-39
PTPRZ1	11.4128	3.26586e-159
COLEC12	11.3727	2.23086e-127
RFPL2	11.3309	5.08639e-73
AK4	11.2436	2.51779e-68
COBLL1	11.2422	1.13464e-39
CHL1	11.2187	2.30554e-112
CYP1B1	11.1982	6.86983e-27
CALB1	11.1829	1.37799e-46
ESRP1	11.1573	4.78894e-212
ALG6	11.1081	2.54274e-11
CPE	11.084	7.10732e-60
ERCC-00171	11.0727	7.40433e-39
RGS5	11.0305	1.49676e-14
PLXNA2	10.993	9.9027e-125
ENC1	10.9385	9.22435e-126
FAM46A	10.9367	4.55067e-06
ACOX3	10.9055	2.76603e-110
NUP35	10.8942	5.31284e-13
KLHL4	10.8443	2.99517e-18
ASNS	10.8397	2.83617e-39
NCAPG	10.8257	0.00794315
CD9	10.8248	1.14502e-76
ITGA5	10.8193	2.52335e-165
BMP2	10.8048	7.67118e-109
OTX2	10.7942	6.66217e-58
CLDN11	10.7878	3.44328e-47
IGDCC4	10.7422	8.92833e-06
NXT2	10.6918	2.2245e-09
TRDN	10.6727	2.98878e-73
B3GNT5	10.667	1.19721e-41
NDC80	10.6562	8.82977e-08
CLGN	10.5895	6.35371e-18
QPCT	10.5819	5.77032e-45
NFIB	10.542	3.20544e-25
ACTC1	10.5109	2.88564e-31
GATM	10.4931	6.3418e-07
NIPSNAP3A	10.472	8.16835e-08
SH3BGRL	10.4443	3.93035e-07
ERCC-00095	10.4406	8.48659e-15
HLA-DRB1	10.4377	3.68283e-41
ERCC-00022	10.4121	7.02694e-11
ATG4C	10.3659	6.66963e-05
COL4A1	10.3629	5.56075e-63
MCCC1	10.3541	1.10612e-46
NANOG	10.3403	3.36768e-198
CA2	10.3289	5.5608e-65
SLC6A15	10.3193	3.27596e-52
PDCD4	10.3054	6.38661e-11
PHLDA1	10.2999	1.28992e-46
GLIPR2	10.2956	1.19283e-127
FLRT3	10.2834	5.38887e-61
ELMOD2	10.2795	0.000138778
PMP22	10.2766	6.5851e-57
KIF23	10.275	0.00019414
ARL4D	10.2687	4.57425e-146
TDRD7	10.2284	1.99435e-50
CCKBR	10.2259	3.14092e-26
PCDH7	10.2194	2.96929e-78
ERCC-00060	10.2094	2.23488e-12
PLOD2	10.1968	2.14893e-60
TP53INP1	10.191	6.2226e-15
RNF13	10.1877	0.00250267
ZNF518B	10.1526	1.45941e-21
AMIGO2	10.1414	2.30746e-65
ANGPT2	10.1384	1.86411e-122
ALPK2	10.1341	2.06121e-97
TMEM47	10.1269	6.32148e-05
TIPIN	10.1197	0.00078767
BTBD10	10.1175	0.00104023
ELL2	10.1051	1.03418e-21
ST8SIA1	10.0989	2.06414e-107
HAS2	10.0979	1.26178e-125
RHAG	10.0886	1.19665e-37
TSPAN12	10.0685	1.39286e-12
SEMA3E	10.0619	6.24592e-45
SNX14	10.0445	9.37836e-10
PDLIM3	10.0102	7.16867e-51
ERCC-00062	10.0083	4.68912e-07
DNAJB14	10.0021	6.78476e-07
ESCO2	9.96384	8.49217e-14
BLM	9.95893	6.48453e-17
SEMA6D	9.94608	7.37699e-36
DTL	9.94583	2.57328e-13
VASH2	9.9327	8.49705e-83
MAN1A1	9.90921	9.88336e-60
PLCB4	9.897	4.02435e-22
BUB1B	9.89293	2.14485e-18
CDK6	9.89184	1.12851e-72
LPIN1	9.88971	6.0181e-61
ZDHHC21	9.88702	1.12622e-13
STK38L	9.88336	2.23276e-14
DUSP4	9.87346	2.13312e-89
ASS1	9.8619	3.96083e-08
SKA3	9.85841	6.68365e-27
GRPR	9.85413	3.30468e-160
FZD5	9.84218	3.82813e-19
FAM117B	9.8383	0.000396708
OXTR	9.83021	3.67907e-66
DEPDC1B	9.82576	2.35464e-18
MAGI3	9.81638	2.62095e-51
ARHGAP28	9.80351	1.69311e-05
ERCC-00112	9.78862	5.14904e-12
TADA1	9.78153	0.000707163
DNA2	9.77062	2.89147e-12
GYPA	9.76328	7.41827e-65
CCDC138	9.75716	3.81776e-10
FBXO5	9.74861	6.88056e-13
ZEB1	9.74027	3.23271e-47
PPM1H	9.7278	5.27547e-15
GCA	9.6934	1.08734e-29
S1PR3	9.67512	1.66955e-62
PLAU	9.67106	3.19245e-44
PRSS35	9.64615	1.22808e-27
INSIG2	9.63429	2.58047e-05
MYOCD	9.6241	2.78211e-81
RGPD2	9.61799	2.05682e-09
IL6ST	9.6052	3.62035e-121
HSD17B11	9.56761	3.29849e-16
ARL4A	9.5489	2.44588e-08
CTSK	9.54019	6.39986e-06
MPHOSPH9	9.50882	1.26136e-06
EPHA4	9.50208	6.21615e-37
TMOD1	9.49068	1.8078e-63
NRP2	9.48059	1.24735e-141
PRIM1	9.46306	1.4184e-14
GDAP1	9.44654	2.52905e-24
AGL	9.43716	9.13789e-49
ERCC-00044	9.43346	1.67643e-14
MAP4K3	9.4328	3.68435e-14
SIRT1	9.42828	0.000776446
FASTKD3	9.41899	6.11414e-06
MLLT3	9.39063	6.85618e-34
LPGAT1	9.38928	1.87406e-73
STK3	9.38913	2.05315e-09
BAG3	9.37141	7.5228e-49
CCNE2	9.36268	3.95141e-05
C11ORF82	9.36032	0.000235926
CEP55	9.358	0.00403962
HLA-DQB1	9.35594	3.76729e-32
KLHL28	9.33938	2.44419e-06
HPRT1	9.33825	6.32083e-19
ZNF521	9.32717	6.70458e-57
COL5A1	9.32387	6.04894e-168
EOMES	9.31938	1.88413e-176
ZEB2	9.29347	1.35588e-58
MTERF	9.28821	0.00484047
TTC39B	9.27008	3.89683e-55
FBN1	9.26185	1.50746e-55
NTS	9.26143	6.35271e-37
ANKRD6	9.2551	2.08861e-25
MALT1	9.24423	3.1434e-35
MANEA	9.23281	3.48856e-23
RPE	9.21859	0.00698156
PDGFRA	9.217	2.91937e-31
BCL11A	9.21545	3.20101e-13
DECR1	9.20714	0.00388142
GLDC	9.20077	8.44761e-88
KLHL6	9.19886	2.04488e-125
CCNA2	9.18844	6.70967e-22
RFESD	9.17661	5.41414e-22
TMEM64	9.17252	0.00157413
PLK2	9.17239	2.99319e-14
PGM2	9.16928	1.24771e-06
MRS2	9.14783	1.30257e-20
RNF138	9.14378	2.43525e-17
MBOAT1	9.13043	1.58535e-40
SERPINE2	9.12196	5.44507e-147
CNTRL	9.11406	2.76642e-05
GLRX	9.10684	3.567e-15
CDCA2	9.10452	4.87072e-10
KAT7	9.10137	8.11136e-50
DCAF6	9.10061	1.17747e-62
NLGN4X	9.09882	3.48883e-68
OTUD6B	9.09542	4.41991e-14
PALLD	9.09466	5.4863e-23
HTRA1	9.09168	7.04536e-50
TBX3	9.0912	3.4709e-31
FER	9.07274	3.71484e-26
MMP16	9.07108	1.36941e-25
TDP2	9.07014	7.96491e-06
ASH2L	9.06299	1.65529e-05
ARHGAP29	9.05814	2.75976e-25
LGR4	9.05563	0.000107825
ZNF280B	9.05041	1.28412e-05
KIAA0528	9.03218	0.000361394
BNIP3	9.03192	7.72139e-51
RSPO3	9.02558	7.33413e-26
KDELR3	9.02425	2.20708e-18
COMMD10	9.01473	1.94464e-06
KRCC1	8.99927	0.000231993
COL1A2	8.98291	5.97757e-32
LECT1	8.97846	1.90186e-145
LGR5	8.96231	9.54188e-73
WWP1	8.95982	5.88836e-20
FAM188A	8.95306	9.58641e-07
LIPG	8.95075	3.38823e-44
VWA5A	8.94589	2.33171e-08
REV3L	8.93984	2.09774e-08
CCDC82	8.92233	4.36009e-08
KAL1	8.90102	0.000133754
PRPS2	8.90068	6.84942e-25
MME	8.89934	6.18707e-17
PRICKLE1	8.89249	6.34437e-05
KIF15	8.88666	0.00175119
FAM69A	8.88442	1.29185e-12
KIAA1804	8.8804	2.55243e-24
SEMA5A	8.87637	1.50292e-43
LRIG3	8.86492	1.81477e-48
CD200	8.8583	1.36191e-41
ANKRD13C	8.84817	0.000224911
ITGA6	8.84635	2.51894e-100
ALCAM	8.83077	2.63103e-45
ELOVL2	8.82208	1.10071e-50
GLMN	8.80298	7.45922e-11
TMEM38B	8.8029	2.89916e-09
ERCC-00076	8.80207	3.5165e-27
PRMT6	8.78956	7.2262e-09
ARFGAP3	8.78562	1.34561e-30
SPP1	8.77329	1.57612e-08
ZIC3	8.76775	1.62222e-42
RALB	8.76698	4.73559e-09
CAP2	8.76473	6.59591e-51
PTGR1	8.76148	6.72191e-16
C4ORF46	8.75883	1.27767e-07
CASD1	8.7532	0.004689
ODC1	8.74739	4.80845e-16
NCAM1	8.74223	4.75128e-84
LGALSL	8.74186	0.00263448
KLHL12	8.74099	0.00199463
MCC	8.72773	2.5203e-24
GTF2H2D	8.72685	7.15004e-10
NUDT11	8.72598	2.24959e-15
CDC7	8.71584	4.62165e-09
STK17B	8.71031	9.34957e-07
PLP1	8.70071	1.39121e-48
PAM	8.69916	1.02142e-09
GPSM2	8.6851	6.20029e-25
PRSS23	8.67773	3.1463e-31
GATA4	8.65518	1.8239e-112
WLS	8.65311	5.42395e-125
AKAP2	8.65252	4.19909e-07
VPS54	8.64621	1.0647e-16
PPPDE1	8.64291	0.000142745
PDE3B	8.64274	0.0052417
SH3BGRL2	8.63213	3.16201e-11
SLC46A3	8.63159	7.14423e-40
EXO1	8.63049	1.80187e-06
FBXO28	8.62864	0.000377856
SENP7	8.62718	1.85504e-14
NAP1L3	8.60909	1.19738e-33
UTP15	8.60207	2.5224e-12
YPEL5	8.59688	9.72707e-08
DRAM2	8.59682	9.07543e-05
RMI1	8.59293	6.37769e-08
FEZ1	8.59074	8.91451e-76
ANKMY2	8.57894	0.00117847
CHEK2	8.57827	0.000158322
GPC3	8.57186	7.71923e-57
WDFY1	8.57157	1.24219e-06
SLC19A2	8.56932	8.33885e-05
FAM89A	8.56816	4.4103e-80
CNKSR3	8.56418	3.13765e-12
TFB2M	8.55973	4.09743e-09
MLF1IP	8.5569	3.0889e-28
ANXA3	8.55553	6.89552e-48
RAD51AP1	8.55273	4.23601e-21
ROR2	8.54942	1.29923e-78
ERCC-00025	8.54433	0.000238816
ZFYVE16	8.54189	5.99288e-23
KIAA1467	8.54073	3.56359e-29
PLK1	8.54047	4.20294e-10
ERCC-00131	8.53419	1.41015e-13
ZNF516	8.52557	4.67565e-43
KDR	8.51892	4.44221e-05
SLC35A3	8.51555	4.79345e-46
C3ORF14	8.51442	1.51176e-18
SLCO2A1	8.49897	6.41427e-93
TNFRSF11B	8.49498	6.72588e-24
KLHL24	8.49014	4.31942e-22
RPL17-C18ORF32	8.48578	9.95432e-06
HAND1	8.48281	1.47973e-41
FARSB	8.48243	4.11684e-13
SLC39A8	8.48177	0.00257457
CDC20	8.4728	1.21415e-13
PHC1	8.46088	1.55786e-80
FAM135A	8.45886	0.00114744
SPPL2A	8.45798	3.10937e-05
TRUB1	8.45515	8.09364e-05
HEG1	8.45396	1.87056e-27
RAVER2	8.45166	2.32931e-11
CBR1	8.44977	0.00180084
WDR35	8.44844	5.87018e-10
SORL1	8.44196	2.08816e-25
ST3GAL6	8.43781	1.61493e-08
PNPLA8	8.43759	3.04987e-06
KIAA1324L	8.43671	2.79508e-09
DUSP10	8.42681	1.2417e-37
ANKRD28	8.41726	1.45779e-09
EPB41L3	8.4172	3.82427e-19
UNC5C	8.41266	5.27996e-57
UNC5D	8.41128	0.00185219
LRR1	8.41007	0.00263235
CCPG1	8.40782	4.62379e-14
ABLIM1	8.4037	1.89004e-14
XRN1	8.40032	2.59714e-14
ANKRD50	8.40001	1.84771e-09
DYNC2LI1	8.39747	3.56703e-07
NT5DC3	8.38752	3.96848e-17
TIPARP	8.3762	3.15285e-28
TRIM2	8.36995	7.62121e-18
MEPE	8.36585	3.04683e-38
TEX10	8.35359	4.39351e-18
STIM2	8.34821	1.5038e-08
POLR1B	8.33718	3.48831e-20
COL4A6	8.31551	3.32039e-24
MAMLD1	8.31292	1.45078e-55
TRPS1	8.30407	3.43695e-28
KLF8	8.28856	1.6952e-93
ZBTB10	8.28288	6.70536e-05
SEMA6A	8.28068	1.21366e-68
JPH1	8.2757	8.60583e-14
ANKRD26	8.27142	1.55748e-12
MCM2	8.27025	1.15058e-41
APOBEC3C	8.26424	5.13427e-49
TIMP3	8.25977	2.58517e-37
GPC6	8.25627	0.000103348
PFKFB2	8.25398	1.61043e-14
CCDC141	8.25337	6.65143e-37
PLAGL1	8.24755	2.9048e-41
RBBP8	8.24583	0.00134655
TNC	8.24499	2.38288e-95
FN1	8.24081	9.01996e-55
NOC3L	8.23674	1.06354e-07
PREPL	8.23515	0.000121354
DCLK1	8.23447	4.04293e-83
ATP2B4	8.22918	9.06302e-20
PPT2	8.21802	4.07644e-25
DPYSL3	8.21255	2.65904e-46
SSFA2	8.21192	1.24043e-19
RPP40	8.20724	3.22342e-06
ERCC6L	8.20633	1.92364e-15
TPD52	8.20171	2.67754e-38
NUAK1	8.19621	1.35682e-22
LTBP1	8.19584	1.74814e-12
ERCC-00053	8.19355	1.76885e-06
BMPR1A	8.18879	2.56553e-10
LIMCH1	8.18658	1.69156e-10
ITM2A	8.18633	2.24561e-06
TTN	8.18248	3.14065e-35
NOL11	8.17382	1.29321e-06
FLRT2	8.17297	2.31403e-18
SNX18	8.15148	0.00447318
RTKN2	8.14556	1.22708e-15
MATN3	8.1446	1.76542e-31
OAS1	8.14452	3.7518e-23
DDHD2	8.14087	8.34888e-05
PPP1R9A	8.13862	7.68358e-05
RRAS2	8.11851	5.60126e-31
WDHD1	8.1168	3.63705e-05
ETV1	8.11667	7.86805e-17
HOMER1	8.11208	2.615e-06
STT3B	8.10287	3.26306e-17
MAP3K2	8.10119	6.56529e-06
PCDH10	8.09921	1.19279e-111
GAD1	8.08955	0.00045857
RIOK1	8.08518	0.00283707
SLC35F1	8.08149	1.30313e-15
C11ORF46	8.08073	5.22116e-06
SLITRK2	8.07871	1.08897e-32
SYNE2	8.07411	0.00251636
SULF2	8.07158	1.82521e-50
SOS2	8.07108	2.12833e-05
MBIP	8.069	0.00428944
RIN2	8.06845	5.0925e-13
SATB1	8.06539	1.46292e-09
TTC27	8.06482	0.00427876
DNAAF2	8.06424	0.00011994
ARHGAP42	8.06164	2.61207e-25
KIAA1109	8.0466	0.000989197
ADAMTS3	8.04184	2.43793e-09
TGFBR3	8.04064	2.75166e-22
RIPPLY1	8.03403	2.23531e-24
GABRB3	8.03258	9.99207e-29
CCDC80	8.02796	4.74495e-22
NEDD4	8.02632	7.84915e-07
THY1	8.02346	7.65041e-39
FBXO34	8.02157	4.19842e-45
ECI2	8.02088	5.39808e-06
BHLHE40	8.01754	5.6737e-90
TBC1D4	8.00065	0.000739488
BCAR3	7.99972	3.68957e-49
ZNF30	7.97691	0.000384142
TRAPPC8	7.97468	5.05089e-07
MRPL1	7.96904	1.71742e-12
THAP9	7.96459	0.001777
SH3RF1	7.96334	1.22492e-08
NUCB2	7.96169	0.00423157
TJP2	7.96021	5.59867e-38
TMEM131	7.95796	2.36834e-05
HRSP12	7.95736	4.83488e-11
PRKACB	7.95457	0.00641423
MEX3C	7.94967	0.00278062
SLC39A11	7.94168	1.0287e-06
ATP11B	7.93997	4.29911e-10
MRPS30	7.93987	8.46933e-05
RAB31	7.93748	5.02035e-07
SNX16	7.93363	9.434e-08
VPS13C	7.93256	9.82836e-05
BAMBI	7.93015	3.27735e-09
CPVL	7.92784	1.39194e-18
CA14	7.92063	8.53325e-16
ZCCHC11	7.92006	7.18967e-70
AMN1	7.91906	3.87548e-05
CDCA8	7.91817	2.92379e-08
ZNF512	7.91124	9.85145e-05
WDR12	7.90288	1.71739e-16
ERCC-00165	7.90078	0.000490558
RRN3	7.89944	6.2445e-05
CCNB2	7.89389	8.12181e-06
PITX2	7.89115	1.06435e-57
AGPAT5	7.88783	1.03028e-17
ISCA1	7.88695	1.313e-07
CUL1	7.87997	7.46873e-15
KIF21A	7.87658	1.90724e-30
PPAPDC1A	7.87574	3.59756e-56
WDR3	7.87111	7.93317e-11
RAI14	7.86586	2.63353e-17
DSCC1	7.86063	5.37319e-25
ELMO1	7.85362	4.14092e-98
DLGAP5	7.85227	1.81213e-08
NDUFC2-KCTD14	7.835	1.56697e-15
DAAM1	7.83011	6.83618e-30
TMSB15B	7.82688	1.72653e-12
MSANTD3-TMEFF1	7.82304	0.000100027
MIA3	7.81818	6.30976e-06
NEDD9	7.81392	9.58621e-07
PHLDB2	7.81279	1.70887e-05
PDGFA	7.80817	2.69997e-98
TIMM8A	7.80388	8.02327e-16
SIPA1L2	7.80374	5.05043e-124
PLSCR4	7.79891	5.2813e-39
LRAT	7.79671	1.881e-102
RFC3	7.79539	3.81818e-19
KDM6A	7.79529	7.83546e-07
POLB	7.79372	1.34072e-07
NUP54	7.79242	0.00609339
MRPS35	7.79054	2.88481e-08
CEP290	7.78513	1.51241e-05
CEP85L	7.78432	2.80979e-10
EMB	7.78352	3.16048e-11
ITPR2	7.7785	0.000217134
FST	7.77785	1.33433e-65
NUSAP1	7.77625	4.6449e-10
SLC36A4	7.76655	9.74152e-08
UTP18	7.75738	5.94799e-10
SAMD3	7.75552	6.51663e-38
DPH2	7.75217	8.81135e-15
CLDN10	7.75155	2.41172e-52
SHOX2	7.7397	1.4149e-128
GINS2	7.73875	1.98011e-36
MYOF	7.73803	7.09566e-72
DYNC1I1	7.73278	4.27995e-42
ODZ4	7.73181	7.78572e-32
ZNF83	7.73065	1.07666e-07
SH2B3	7.72582	1.21833e-07
MED14	7.72515	3.81195e-06
NFE2L3	7.72084	4.52747e-83
LTV1	7.71655	0.00162556
SH3BP4	7.71646	7.81706e-10
PUS7	7.71468	7.23948e-15
SERPINB1	7.71414	1.97721e-20
LRP12	7.71349	2.91276e-06
SH3BP5	7.71083	2.14658e-23
SLC7A8	7.70996	4.12742e-61
PRMT3	7.70136	5.36412e-21
SETD7	7.69689	3.12266e-21
MXI1	7.69591	3.10575e-06
ZBTB2	7.68681	1.53497e-08
NOG	7.68672	1.16822e-30
MAT2B	7.68331	2.87265e-08
PODXL	7.67797	4.71674e-25
ZFP36L2	7.66771	1.50704e-28
MCM5	7.66675	2.45289e-49
TATDN1	7.66661	0.00167387
SLC29A1	7.65937	1.88676e-46
YAE1D1	7.65442	0.00373035
GCNT1	7.6525	7.10238e-47
FOXJ2	7.65234	2.82871e-11
CCDC6	7.65216	1.95499e-17
TTC4	7.65162	0.00225658
KIFAP3	7.65125	5.60559e-12
HOXB3	7.64841	3.62898e-56
OSBPL10	7.63524	0.000187767
CADM1	7.63146	2.33075e-11
BEND3	7.62998	3.39966e-33
ERCC-00035	7.62304	7.71524e-05
C5ORF42	7.62248	6.80441e-17
SGCE	7.61811	3.09292e-06
STX12	7.61565	1.84494e-15
GALNT7	7.61447	1.34278e-05
PURA	7.6143	2.06941e-07
FRMD4B	7.61423	1.30401e-15
TSR1	7.61415	6.8678e-11
CCDC50	7.60579	3.22711e-25
FRMD6	7.60021	1.06949e-05
MAN2A1	7.59944	0.00300501
PPIL1	7.59473	3.56642e-15
CYYR1	7.59334	3.44031e-06
CSPP1	7.59031	0.00354193
HEATR1	7.59028	3.12504e-10
IQGAP2	7.5891	6.259e-32
VSIG10	7.58596	1.18143e-26
COL4A2	7.58442	2.98058e-23
COL4A5	7.5804	6.55783e-28
ANKRD13A	7.57908	6.55011e-11
NAGA	7.57821	8.43939e-12
VSNL1	7.57582	1.23461e-152
PROSER1	7.57435	1.1186e-05
TOP2A	7.5679	9.71702e-09
CLDN7	7.56748	5.18513e-166
EHD3	7.56625	2.77491e-33
C2ORF44	7.56567	3.42789e-08
BBS4	7.56347	1.93595e-11
SH3PXD2A	7.56053	2.70858e-81
LHFP	7.55655	5.62051e-10
MAPRE2	7.55405	1.83504e-07
ZFP62	7.55222	3.84547e-22
ZFC3H1	7.54616	5.11017e-11
OSBPL3	7.54044	0.00322643
RCOR3	7.53978	2.81929e-09
NBPF15	7.53794	1.16487e-25
MED12L	7.53728	2.01052e-37
ZFPM2	7.53653	3.73267e-42
PCDH17	7.52973	1.69807e-07
EDEM3	7.5238	6.15424e-06
PLEKHA6	7.51728	6.92943e-23
COL1A1	7.51641	3.98287e-14
RGMB	7.51556	9.25254e-11
FAM159B	7.51044	9.42197e-10
PIM2	7.50943	1.07692e-93
LIX1	7.50663	1.72012e-13
BBIP1	7.50594	0.000989019
RBM24	7.50547	3.20366e-34
TXLNG	7.50542	1.75834e-28
FOXP1	7.50128	2.38492e-15
RNF170	7.49609	3.15345e-12
ZNF124	7.48781	0.00135762
MRPS9	7.48059	1.83176e-09
NRIP1	7.473	0.000611146
FOXF1	7.47256	1.72117e-39
TMF1	7.47099	3.04925e-15
LZTS1	7.47089	1.37176e-145
ARID5B	7.46741	2.32679e-12
POLK	7.45677	2.35613e-09
SALL2	7.4567	7.60847e-24
BCAS2	7.44656	2.24852e-05
KIAA0947	7.44418	6.34149e-05
FNDC3B	7.4318	2.18506e-07
POLR1C	7.42868	3.04676e-10
ATF6	7.42833	9.26039e-05
ITGA4	7.42475	2.26296e-10
STEAP1B	7.42303	2.07824e-20
PAQR3	7.42203	7.20293e-06
PGM1	7.42096	4.23361e-05
SAMD8	7.41861	5.35227e-15
MYO5B	7.41597	0.000658105
PNRC1	7.41597	4.11995e-12
DSE	7.41432	0.000407615
PARN	7.41394	0.00241245
SDC2	7.41062	0.000173892
SCO1	7.39606	2.36838e-13
ACSS3	7.39485	1.01534e-22
NXF1	7.38638	4.125e-09
MND1	7.38381	8.33225e-11
RBM47	7.38264	8.28417e-96
RRAGD	7.37898	0.00040946
NIN	7.37871	0.00144927
ERBB2IP	7.37628	0.000502888
CDCA5	7.37504	1.7603e-21
CEP192	7.37444	0.000379695
FAM64A	7.37324	3.43085e-31
ZFP90	7.36755	0.00430215
ZNF107	7.36534	1.18768e-09
CDC14B	7.36063	1.76769e-11
LTA4H	7.35973	3.69716e-08
PCNA	7.35611	7.17771e-27
AURKB	7.35547	1.87664e-14
LIG4	7.3514	6.0353e-05
PALB2	7.35119	6.83456e-08
TMPRSS11E	7.34858	1.0997e-06
SORD	7.34522	0.00169457
FGF17	7.33816	1.02198e-72
SLC7A3	7.33741	1.68909e-26
PGAP1	7.33422	0.0068684
SLC5A6	7.333	9.65858e-05
GATA3	7.32919	3.93035e-12
DNAJC11	7.32152	0.000741652
SLC2A1	7.31828	2.11359e-38
CIRH1A	7.30731	6.40715e-11
NAA25	7.3041	0.000686989
CDKN3	7.30049	3.53779e-09
CYP2S1	7.30021	1.48437e-132
COL11A1	7.29541	7.52394e-09
HLA-DRB5	7.28631	4.33224e-32
SORT1	7.28312	9.01935e-15
PAK1IP1	7.27292	6.43024e-25
ITGB3BP	7.2702	0.00260495
MAGEH1	7.26279	2.7819e-12
RNF19A	7.26274	1.31448e-19
EIF2C4	7.26207	0.000263528
KIAA0494	7.26047	7.16061e-06
KLHL7	7.256	1.31113e-08
DMXL2	7.25546	6.71111e-05
ACBD3	7.25492	0.0005753
NOP16	7.25313	5.76612e-52
UNC13B	7.25194	1.01172e-07
STXBP5	7.24713	8.75205e-09
CEP112	7.2374	4.87738e-27
GGCT	7.23612	9.37665e-25
HPS5	7.22816	1.82234e-10
GPC4	7.22697	1.43549e-20
CPD	7.22053	1.88109e-17
IFT81	7.21337	4.61167e-09
COL3A1	7.20765	1.1906e-08
INO80D	7.20571	0.000890656
MOB3B	7.20433	1.74722e-50
POLQ	7.2028	2.5038e-05
HSPA14	7.20226	0.000662509
RFC5	7.1961	7.17609e-06
EGR1	7.19541	0.000197098
CD1D	7.19415	1.05677e-19
PGAP2	7.18323	2.88516e-19
FGD6	7.18317	7.70773e-52
FUT8	7.18075	9.20627e-10
IAH1	7.17883	2.3682e-17
SCG3	7.17803	1.38664e-86
RABEPK	7.17711	1.80896e-10
COG6	7.17687	6.11177e-11
WDR75	7.17634	1.80894e-07
METTL13	7.17386	3.68641e-16
CDC6	7.172	1.01552e-36
EXOSC3	7.16993	5.59484e-05
ENOPH1	7.16685	1.11535e-07
SSX2IP	7.16503	3.27011e-11
ID1	7.16366	1.47518e-44
CDCA7L	7.15512	9.11708e-17
NFKBIA	7.15484	9.30021e-114
GPR98	7.15337	9.64255e-37
IFT80	7.15336	0.00611526
NAV2	7.15195	2.60448e-16
ENO2	7.15009	6.86157e-09
SYT1	7.14989	1.72097e-06
VANGL1	7.14961	7.97108e-06
ADD2	7.14843	1.30086e-99
RAD50	7.14613	6.69504e-05
NBEAL1	7.14037	2.87549e-07
NEK7	7.13874	9.23506e-05
SPRY2	7.13833	3.1888e-08
CCNG2	7.13771	8.93134e-08
ADSS	7.13576	7.85453e-08
CLCN3	7.13492	0.00840719
EIF5A2	7.13448	0.00407086
CAPN2	7.13187	3.59085e-05
ARMC4	7.12896	2.75607e-29
INPP4A	7.12887	1.0134e-10
THYN1	7.12718	2.74774e-25
CALCOCO2	7.12534	3.90229e-13
ZNF92	7.12484	0.000717028
HS3ST1	7.12453	6.33955e-22
RCAN2	7.12263	5.69832e-09
YTHDF3	7.12183	0.000336592
MPP6	7.1194	1.93432e-16
ALDH2	7.11851	2.14544e-11
RAE1	7.11515	6.91207e-05
EARS2	7.11304	3.21372e-10
SRGAP1	7.11057	1.56693e-26
ZNF90	7.1086	0.00936046
TRPA1	7.1046	2.63776e-25
IGSF3	7.10121	2.8071e-06
TRIM37	7.09879	2.51218e-05
ARSE	7.09353	1.69278e-64
LBH	7.08965	1.07921e-12
KIF2C	7.08872	1.33699e-05
LRRC16A	7.08869	1.00699e-26
HECW2	7.07972	1.66185e-07
PDE4D	7.07931	5.45313e-41
TIAM1	7.06891	1.67492e-18
TMEM177	7.06318	6.23233e-35
STX6	7.06054	2.9173e-06
FIG4	7.06031	1.05503e-08
RAD54L	7.05313	9.71592e-07
UBL3	7.05232	2.05969e-05
TMEM87B	7.04398	3.44204e-09
ALDOC	7.03976	1.23315e-05
METAP1	7.03902	7.6993e-06
FBN2	7.03659	5.21266e-129
NOB1	7.03619	5.36789e-18
GALNT11	7.03157	1.27791e-16
COMMD3	7.02545	3.14432e-08
FRZB	7.01889	8.31505e-19
C1GALT1	7.01672	6.82844e-37
NAT10	7.01634	4.02393e-29
FYTTD1	7.0162	6.07683e-06
CPSF3	7.01314	0.00169569
RABGAP1L	7.01111	1.09299e-32
MIB1	7.01058	4.40943e-05
TMEM237	7.01029	3.916e-09
BET1	7.00332	7.20724e-09
SERPINB6	6.9959	2.42165e-39
PPIC	6.9927	4.11228e-24
PTDSS1	6.98792	5.23891e-11
PDCD2	6.9864	0.000836796
FZD6	6.98418	1.93436e-08
SEL1L	6.98181	2.34106e-24
SERINC3	6.9783	3.43794e-59
FAM83D	6.97466	7.88935e-05
MXRA5	6.9743	1.76349e-18
ODF2	6.9715	5.79955e-10
ATRNL1	6.96942	2.34712e-18
SLC39A14	6.96571	4.61454e-32
ERCC-00162	6.96542	8.0386e-15
ZNF93	6.96247	7.36681e-12
TRIB1	6.95818	3.60708e-13
SHISA6	6.95731	9.77517e-31
ZWINT	6.95676	6.01884e-19
HECA	6.95663	5.48607e-09
CDH2	6.9562	1.70037e-153
SLC16A2	6.95592	0.00013706
CHAC2	6.9521	4.08731e-08
DBF4	6.94709	1.19465e-05
RPA2	6.94441	9.13993e-17
PLCE1	6.94398	7.58649e-39
SETBP1	6.93667	2.35876e-13
ITGAV	6.93644	1.0208e-24
NIF3L1	6.93231	0.000409475
TTC39C	6.93085	1.99832e-27
UNG	6.9299	3.45201e-45
XPO5	6.92934	1.01492e-15
DKK3	6.92906	1.40923e-18
TMEM48	6.92485	3.71745e-18
PAWR	6.9242	7.32248e-32
TWISTNB	6.91691	2.71186e-12
NOP2	6.91482	3.39262e-09
SECISBP2L	6.91085	3.7273e-06
LAP3	6.90759	1.2718e-05
IMPAD1	6.90597	1.45748e-71
IPO4	6.90531	1.00875e-10
COPS3	6.90356	1.90518e-07
PAK1	6.90137	3.07222e-26
GPX7	6.90093	2.8746e-06
TUBE1	6.89927	0.000478256
NLRP2	6.8985	2.85326e-23
AKAP1	6.89786	2.92907e-28
VEZT	6.89425	3.07785e-12
PATZ1	6.89376	1.07321e-08
TIMM21	6.88974	0.00579134
PRCP	6.88662	5.99548e-13
PREX1	6.88588	1.43907e-55
P4HA1	6.88102	2.86959e-43
NBPF10	6.87696	3.51391e-26
APC	6.87004	4.12247e-15
PLCB1	6.86355	2.01784e-19
CDC25C	6.86265	0.000228982
RPF2	6.86152	4.92006e-18
ZSWIM6	6.85917	1.50815e-22
ECHDC1	6.85893	0.000575977
PPAT	6.85892	1.17476e-14
EGLN1	6.85283	4.03817e-05
SMYD2	6.84886	0.000382332
JAKMIP2	6.84773	4.31701e-07
CREB3L2	6.84645	1.77085e-12
USP1	6.84541	4.00662e-09
SAAL1	6.8437	0.00977519
ZNF317	6.84359	1.07709e-10
HOOK1	6.83983	5.24059e-76
DAB2	6.83894	9.31952e-07
ZNF691	6.82959	1.60025e-06
UCK2	6.82255	3.41632e-25
KIAA1715	6.82096	9.62241e-05
SPRED2	6.8173	0.000159495
BEX2	6.81376	6.381e-23
PCK2	6.81133	0.000244726
METTL19	6.81119	1.84736e-38
GRP	6.81018	1.4864e-29
NHSL1	6.80928	1.7594e-05
LEPRE1	6.80897	5.8714e-15
AIF1L	6.80582	3.00298e-51
TNFRSF21	6.80522	6.29797e-10
SERTAD2	6.80499	9.89368e-24
RNF24	6.80406	0.00147347
AP1M2	6.80031	9.65395e-148
POLR2M	6.79517	0.00341594
TUBA4A	6.79379	1.52991e-61
COX10	6.79365	0.0067482
LCMT1	6.79229	9.26933e-05
ATP11C	6.78852	9.67362e-07
RASGRP3	6.78436	4.62014e-24
FAM208A	6.78017	4.33333e-08
PPM1K	6.7754	2.15364e-27
NR3C1	6.77501	7.12143e-05
FLVCR2	6.77222	1.69953e-18
CRIM1	6.77118	2.18969e-06
RCHY1	6.77033	1.81409e-05
ERRFI1	6.76706	7.18664e-11
BHLHB9	6.76287	3.11976e-07
METTL1	6.75774	4.84354e-11
ANKRD18B	6.7539	2.98081e-39
CENPK	6.75295	8.78652e-08
FBXO36	6.74835	4.01823e-06
TMLHE	6.74832	0.00503667
AADAT	6.73709	0.00458767
OPTN	6.7368	8.73417e-46
GALM	6.73424	3.83055e-22
MICU1	6.73153	0.00315089
DACH1	6.73135	1.69629e-31
FOXN2	6.72844	1.37939e-07
ZKSCAN1	6.72745	0.000224074
UTP14A	6.72617	0.000214679
NTN4	6.71946	2.07458e-17
SVEP1	6.7156	2.9242e-33
TK1	6.71283	6.88692e-17
C2ORF69	6.71031	1.09783e-06
POLDIP3	6.70504	0.00913684
VRK1	6.70056	0.000102423
SLC18B1	6.70024	6.30523e-06
MCM10	6.6959	8.26636e-13
PAIP2B	6.69522	5.86585e-53
ALDH18A1	6.69404	5.07362e-05
ZFYVE21	6.69282	5.04097e-13
DPY19L1	6.68292	8.12464e-15
DOK6	6.6807	2.21879e-31
GALC	6.6722	1.3671e-07
ZNF146	6.67137	0.000194846
DOCK1	6.67104	7.44271e-06
ZNF3	6.66761	1.93669e-06
SVIL	6.66666	8.60637e-22
GPR125	6.66291	9.60589e-09
SPG20	6.66204	5.22633e-46
TRIAP1	6.6615	0.000772102
NFATC3	6.65845	3.57744e-08
EPHA1	6.65716	8.40336e-20
TMEM39A	6.65617	0.00754081
KIAA1462	6.65334	1.05689e-39
SART3	6.64933	0.00446151
TRIP11	6.64392	2.97869e-11
PABPC4L	6.641	7.30221e-23
TRIM27	6.63959	6.65894e-07
MPHOSPH6	6.63528	6.769e-05
GPM6B	6.63144	4.4303e-13
NIPSNAP1	6.63043	1.62967e-18
CDCA7	6.62012	0.00507354
OIP5	6.61532	8.40354e-15
HS3ST3A1	6.61073	7.75256e-90
CAD	6.60965	1.11393e-18
ANKRD44	6.60735	6.61168e-13
GCNT2	6.60489	0.000457122
EGF	6.60423	9.47764e-34
ERCC-00084	6.60369	0.00382536
POLR3E	6.60315	2.25703e-16
KLF6	6.60164	1.17282e-50
NUMB	6.59938	0.00018187
URB2	6.59827	2.02533e-18
SEPP1	6.5966	4.28698e-11
MBTD1	6.59494	6.98085e-09
ST5	6.59455	0.000277031
CHD9	6.58835	5.04777e-06
DCAF5	6.5763	1.93244e-14
ACBD6	6.57621	1.44824e-12
GXYLT1	6.57312	0.00091799
SLFN5	6.57214	4.01639e-44
WEE1	6.57016	3.09844e-08
CA12	6.56859	4.39818e-05
IL13RA1	6.56669	4.40701e-29
DSCAM	6.56532	2.50292e-80
BOD1	6.55703	4.79595e-18
ZDHHC2	6.55594	1.44763e-05
CLU	6.55566	2.01314e-70
EPHA2	6.55405	4.44436e-63
FAM115A	6.5521	1.20247e-81
PDPN	6.55103	6.17302e-28
IFRD2	6.54266	1.10652e-09
DENND1A	6.54067	6.55607e-10
RNF14	6.54005	2.74373e-11
STX17	6.53856	4.43095e-08
TMEM57	6.53508	2.71899e-09
CLSTN2	6.53459	4.58305e-37
FAM162A	6.53306	1.93645e-16
PIP5K1B	6.524	1.46549e-11
S100A10	6.52366	2.60595e-12
RFC4	6.51699	1.15029e-11
PHLPP1	6.5166	2.45757e-19
POP5	6.51495	6.79191e-23
BCL11B	6.51445	5.42063e-11
NECAP2	6.51387	0.000305316
C18ORF21	6.51153	9.4794e-05
LAMB1	6.51116	9.08819e-21
NFXL1	6.51025	6.16754e-07
RBM12	6.50916	1.82485e-12
CCDC112	6.5084	2.43872e-21
NUFIP1	6.5054	3.99223e-09
POLA1	6.50201	7.00105e-06
UCHL3	6.4997	1.01501e-07
MORC4	6.49942	6.00469e-11
C20ORF112	6.49766	4.31013e-10
MAK16	6.49344	2.82071e-08
GOLGB1	6.49146	6.97442e-19
ODZ2	6.48523	4.23488e-29
CD99L2	6.48388	0.000361586
GULP1	6.48153	0.00146808
CHN1	6.4776	1.72526e-11
WDR67	6.47649	2.31022e-06
ERCC-00071	6.47216	3.27009e-19
KIF11	6.46422	1.84934e-07
TRPC4	6.45978	3.0607e-21
ZCCHC24	6.45433	9.9217e-23
LRRN1	6.45016	6.96721e-18
ACTL6A	6.44863	6.91649e-10
AHNAK	6.44787	7.44348e-54
LDOC1L	6.44322	6.82566e-07
PLS1	6.44281	8.86656e-22
PTPRM	6.4421	2.37104e-17
PKIG	6.44156	2.08273e-26

## Sheet: hHep
Gene	Variance	Adjusted_P_value
AFP	38.8576	3.04035e-248
FGB	33.5551	2.44473e-183
TTR	33.1603	9.69101e-172
FGG	29.6202	3.77138e-146
APOC3	29.1464	1.14768e-202
APOA2	26.177	1.76838e-183
APOA1	25.5059	1.58133e-161
RBP4	24.4342	6.63814e-212
SPINK1	23.8649	6.58876e-107
FGA	21.7445	5.29289e-153
APOA4	21.739	4.73724e-158
CER1	17.9958	1.73312e-23
VTN	17.9503	1.67257e-168
GSTA1	17.7673	2.22329e-160
LGALS3	17.6139	1.84548e-139
HMGCS2	17.1294	1.13047e-65
RNASE1	15.8233	3.31536e-14
GSTA2	15.4345	4.36961e-135
SEPP1	15.1782	2.86129e-99
TDGF1	15.1371	2.11002e-159
UBE2C	15.0108	2.45125e-80
CDK1	14.8178	7.28985e-43
GNRH2	14.7957	3.26305e-84
HPX	14.7907	7.13698e-114
S100A14	14.4069	1.83383e-132
IFITM1	13.8924	2.14789e-79
TF	13.3624	3.68368e-54
CCNB1	13.2659	1.7756e-51
SHISA2	13.1793	3.33792e-56
IFITM2	12.7321	1.26995e-68
APOB	12.582	1.32603e-143
ID2	12.3294	1.2245e-36
ACTL6A	12.1799	1.05536e-23
AHSG	12.1275	2.59076e-89
SEMA3E	12.0462	1.9223e-07
MT1X	12.0021	4.22269e-30
APOC4.APOC2	11.9125	2.25765e-102
TAGLN	11.6572	1.70591e-27
HGD	11.6376	1.38602e-92
KPNA2	11.6181	1.37148e-44
MAD2L1	11.5376	3.06438e-56
TFPI	11.5049	1.52041e-39
HP	11.4302	3.80486e-74
DPEP1	11.2716	1.29767e-111
ESRG	11.1533	2.3205e-226
L1TD1	11.0539	1.10973e-134
LGALS1	11.021	6.90205e-30
UCHL1	10.9409	4.31638e-66
FABP1	10.8632	3.02227e-90
PTTG1	10.7924	4.07702e-56
S100A16	10.7361	1.74307e-115
CDC20	10.7271	7.43933e-62
ZNF770	10.7165	7.32566e-41
LEAP2	10.716	9.98607e-48
SPP1	10.6756	3.125e-143
CCNB2	10.5941	1.85644e-57
AGT	10.562	4.92546e-129
SPTLC3	10.5055	5.01162e-34
ANPEP	10.458	7.53607e-88
KNTC1	10.4523	1.56445e-18
DLGAP5	10.3679	8.7948e-54
ALB	10.3615	1.1612e-80
WDR12	10.3557	2.4933e-23
IL32	10.3508	2.02718e-65
AURKB	10.2934	1.19821e-63
GATM	10.2834	9.9439e-52
CIDEB	10.2622	2.67636e-65
SLN	10.1747	3.88729e-42
HMGB2	10.1447	7.95561e-72
AKR1D1	10.1311	3.13176e-90
FMO5	10.1027	1.57091e-54
AASS	10.0073	4.16073e-35
MCM4	9.98495	1.51186e-62
UCP2	9.97065	3.4499e-52
FKBP11	9.90497	2.18428e-14
CD9	9.89027	1.42225e-47
GLIPR2	9.8844	1.09218e-18
CENPK	9.73645	2.54882e-59
CDKN3	9.73328	5.36078e-45
AMBP	9.72994	9.36684e-50
ITLN2	9.70564	4.09458e-24
DNMT3B	9.69256	5.55985e-112
ANXA4	9.66633	5.36543e-35
HESX1	9.63271	1.06663e-20
RAMP1	9.61778	3.60959e-93
BSCL2	9.55709	2.28844e-13
NFYB	9.5546	1.10976e-27
PCNA	9.54787	1.25516e-52
PRKCE	9.54748	1.14524e-96
PDZK1	9.5092	2.76479e-49
ERBB4	9.49837	0.000612295
BIRC5	9.45135	1.62725e-84
CBR1	9.4098	4.27e-09
MUSTN1	9.38459	2.0101e-13
MTHFD2	9.38119	2.33638e-44
MST1	9.34179	6.48642e-73
HERPUD1	9.32187	4.20292e-21
MCM7	9.27433	1.54379e-49
NEK2	9.26925	4.12705e-07
RBP2	9.20824	3.79675e-53
LEFTY2	9.1912	1.31019e-30
KIAA0101	9.16418	1.03653e-64
PMAIP1	9.15923	6.7525e-65
TOP2A	9.14553	3.89038e-55
CA2	9.11302	1.30428e-07
RHOBTB3	9.09671	1.31695e-40
OCIAD2	9.08566	1.19267e-06
PRMT5	9.07618	1.12913e-29
ZWINT	9.0355	1.32881e-59
GMPR2	9.03101	3.84944e-09
TBPL1	9.02162	1.62277e-23
SCAPER	8.98632	2.33085e-11
EFNA1	8.98198	8.40022e-21
S100A6	8.94186	0.000128989
CAMK2D	8.93665	1.61634e-69
DDIT4	8.91888	0.000583277
SLC7A7	8.90428	1.08546e-53
PRAP1	8.9017	5.48248e-51
PSAT1	8.87846	5.384e-46
DDIT3	8.83475	9.03531e-20
ALDH1A1	8.82727	4.67159e-48
NNAT	8.82297	3.00046e-21
LCP1	8.79827	2.4332e-47
SLC51A	8.79543	1.3413e-64
WFDC2	8.77136	7.06713e-27
OTX2	8.76394	5.65144e-17
RFC4	8.74949	7.19946e-37
GULP1	8.73793	6.8352e-11
TERF1	8.72697	7.0696e-72
RAD51AP1	8.72512	1.17775e-55
FLRT3	8.72463	1.40678e-30
CRABP2	8.7055	2.35931e-49
HELLS	8.69824	5.04719e-100
F2	8.68557	1.90957e-96
AKR1B1	8.66463	5.52971e-75
LITAF	8.64867	1.43028e-26
DPPA4	8.64546	4.90215e-71
LAMB2	8.6412	2.75976e-17
ANXA3	8.64034	4.83255e-20
PLCD1	8.63843	0.0082677
ZWILCH	8.63413	1.94973e-45
PON2	8.63088	8.04611e-27
DDX39A	8.60931	2.08788e-29
LIN28A	8.60442	1.40602e-138
HSD17B11	8.60217	6.08412e-09
PRIM1	8.59603	7.69089e-43
DPH6	8.58276	7.87428e-10
PPT1	8.56416	6.47397e-48
CENPN	8.55991	9.09009e-46
LCMT1	8.55161	0.00012282
ASUN	8.5438	3.64205e-20
SMC4	8.51411	1.76489e-51
DNASE1	8.48751	5.08551e-34
C3ORF14	8.46896	1.0887e-28
ACY1	8.46791	1.19975e-13
PDGFRA	8.45684	0.000457704
NOP16	8.44322	4.15276e-21
STC1	8.4211	5.25949e-23
GYG1	8.41587	3.81452e-11
CTSC	8.38865	2.35109e-40
BPHL	8.38585	2.96608e-05
COMMD3	8.38524	5.15409e-16
ANG	8.3716	4.77649e-62
NIP7	8.37121	1.65368e-11
GSN	8.3228	8.5287e-66
ASNS	8.31506	3.39122e-07
STMN1	8.30301	5.42586e-87
ATG4C	8.28413	1.23483e-11
IFITM3	8.28287	1.50289e-34
FLRT2	8.28271	1.51489e-20
CEP70	8.27181	7.63998e-10
EPHX2	8.27132	1.55225e-29
ASGR1	8.26497	6.05625e-64
CENPW	8.26146	1.04208e-50
ZNF143	8.24112	1.65014e-05
P4HA2	8.24005	1.03754e-30
UBE2T	8.21297	3.09743e-39
PHGDH	8.19887	2.86713e-34
RAB34	8.17563	2.13542e-13
DDC	8.17176	1.30729e-77
NEDD1	8.14926	0.000747288
MTTP	8.13325	5.05489e-88
TM4SF4	8.12869	8.32455e-37
MPC1	8.09773	4.41031e-24
BUB1	8.09073	6.9321e-56
ATIC	8.0875	5.12701e-22
CAPG	8.08236	3.18715e-14
MT1G	8.06465	2.75864e-35
ACADVL	8.06013	6.8527e-34
EXOSC3	8.05588	8.55124e-25
ID3	8.0528	0.0011542
APOC2	8.03698	4.61867e-75
KNSTRN	8.02772	4.8128e-35
ACAA1	8.02302	6.06912e-59
PLK1	8.02298	5.14061e-47
NUP35	8.01982	1.73457e-33
ACADSB	8.01787	7.57914e-09
CETN3	7.99948	6.42276e-18
VCAN	7.99784	5.57252e-18
TMEM120A	7.99196	7.99038e-14
CACYBP	7.97908	4.01231e-44
BBS9	7.95244	6.02103e-19
PSMG1	7.94993	2.41601e-12
ECHDC2	7.94546	2.0094e-28
KIF23	7.92559	1.10696e-35
NCAPG	7.9246	5.88163e-35
MFAP2	7.91819	4.84023e-50
FANCD2	7.91158	3.99312e-56
MORN2	7.90068	2.94066e-21
CENPF	7.89914	7.63552e-71
PRC1	7.88236	7.10502e-37
SLC38A1	7.88118	9.84869e-63
ACOX2	7.87382	3.31132e-29
FAM114A1	7.86958	1.46316e-57
NDUFAF7	7.86927	2.8478e-19
EXOSC9	7.84808	3.73255e-50
KIF20B	7.84653	2.10528e-42
FANCI	7.82372	5.66625e-40
ACOT7	7.80788	1.62264e-37
MEST	7.80707	6.01171e-19
SGK1	7.80521	2.15476e-15
C12ORF45	7.798	3.35838e-43
TRIM59	7.78554	1.60352e-72
RNF138	7.78299	8.92876e-27
ALDH9A1	7.771	0.000336578
PAFAH1B3	7.76372	2.55985e-39
PLIN2	7.7546	5.48242e-29
NUP93	7.75099	1.46832e-37
DPH5	7.75075	9.67171e-06
SCN7A	7.73511	1.6058e-21
ACAD11	7.72552	5.49938e-22
GMNN	7.7152	2.70681e-25
NDUFAF4	7.7068	1.39582e-31
CHEK1	7.70057	2.34409e-34
CSRP2	7.6998	5.95504e-17
DCAF13	7.69642	1.48189e-38
CTSE	7.68749	6.14281e-23
IMP4	7.68689	5.25036e-11
TPX2	7.68026	5.41689e-56
ITGB3BP	7.6747	4.17146e-38
PUS7L	7.67232	3.91012e-13
USP44	7.671	8.81068e-115
HIBCH	7.66719	4.78195e-08
TIMM21	7.66651	0.000382967
RNASEH2A	7.6641	1.20812e-50
MSH2	7.6636	1.24649e-68
VRK1	7.66119	9.43866e-43
CENPU	7.65061	1.38331e-68
YAF2	7.64122	1.15056e-33
ECT2	7.64063	7.0035e-48
F10	7.63992	1.04241e-42
BLM	7.6375	2.79999e-39
TPD52L1	7.63638	2.37346e-11
DEPDC7	7.6319	1.09965e-14
MTFP1	7.61579	2.84156e-12
UBL7	7.60842	1.36304e-24
DDB2	7.60744	0.00026894
CAPN12	7.60695	1.81503e-65
TIMM9	7.60025	0.000387365
SCGB3A2	7.59114	5.60766e-137
PPFIBP2	7.58872	1.45933e-08
WDR43	7.5883	2.28889e-24
DROSHA	7.58334	7.67526e-13
CCS	7.57533	6.768e-13
NUP85	7.57407	1.99891e-08
RAD51C	7.54925	1.65637e-07
SERPINB1	7.54753	2.30212e-06
ZFAND2A	7.53963	1.90404e-27
HPRT1	7.52055	3.09781e-12
ASL	7.51597	1.97361e-07
C17ORF75	7.51461	1.24986e-14
RFXANK	7.51078	1.51469e-14
GPC3	7.49597	9.6343e-50
C11ORF1	7.49426	0.00106794
CRAT	7.4787	6.41821e-25
PLA2G12B	7.47855	8.1504e-49
HAT1	7.47664	1.0269e-27
SEC11C	7.47373	4.68623e-13
MGST2	7.46373	1.74427e-17
AURKA	7.45844	2.40915e-18
C1GALT1	7.45218	7.956e-13
TPM2	7.44761	1.77692e-60
CTPS1	7.44688	8.72766e-19
CDK5RAP1	7.44453	0.000547198
ZNF766	7.43489	1.07767e-23
DERA	7.43299	7.48195e-28
UGT2B11	7.418	7.09147e-68
PIGH	7.41504	2.27056e-13
GALM	7.41344	1.0799e-17
BLVRA	7.41312	8.53213e-10
RSU1	7.41179	1.21697e-17
ISG15	7.40933	0.00101247
MTAP	7.40711	7.22501e-26
BST2	7.40179	1.76543e-06
GEMIN8	7.3993	1.58295e-09
POLR1C	7.39833	2.78704e-14
BUB1B	7.39641	4.41444e-45
FXYD5	7.39082	1.30195e-64
ATP1B3	7.38773	1.02215e-15
RUVBL1	7.38439	4.01464e-43
PITX2	7.38393	1.1752e-39
TNNT1	7.38372	2.43185e-14
MTERF3	7.38117	1.85034e-15
MLF1	7.37916	1.5411e-34
XPO5	7.37668	7.16174e-17
DNPEP	7.36776	6.26135e-06
THY1	7.36771	1.3755e-149
NIF3L1	7.3621	4.48871e-13
TMEM37	7.36197	2.14584e-49
PRPS2	7.36123	1.58696e-67
PLRG1	7.35944	1.35018e-16
BCS1L	7.35878	0.000261793
HPN	7.35281	5.46808e-50
HAUS1	7.35185	4.73308e-46
TK1	7.34149	2.12783e-52
CHEK2	7.33626	3.41868e-35
ZNF93	7.33102	2.045e-16
KDELR3	7.32969	3.16456e-14
MEP1A	7.32327	1.11666e-85
HNRNPH2	7.31599	1.22214e-18
DCLRE1C	7.30119	2.49292e-13
IQGAP2	7.29749	0.00175179
RRM2	7.29529	1.69756e-62
GPM6B	7.28488	1.79289e-72
ATG5	7.28404	1.53066e-06
PHF5A	7.28151	9.97106e-19
CCDC82	7.2812	0.00214839
DPCD	7.27779	4.65152e-15
UTP18	7.26182	7.27834e-22
QPCT	7.26117	1.34331e-40
ITIH4	7.25791	1.20754e-58
SGOL1	7.25484	3.86984e-39
ALG6	7.24349	8.74784e-11
CNOT10	7.23899	1.57499e-07
ARSE	7.23847	5.73257e-35
GALK1	7.23795	6.0653e-10
GGCT	7.236	2.25386e-27
PEMT	7.22154	0.000276742
SHMT2	7.22142	3.82661e-16
THYN1	7.21001	2.77815e-25
AXL	7.20685	2.39464e-53
ING3	7.19449	0.000336448
RAB28	7.1943	0.000415568
PAK1IP1	7.19228	2.9278e-31
PIM2	7.18044	6.83114e-84
UTRN	7.17996	0.0012799
ASNSD1	7.17314	7.24152e-06
CYP3A5	7.17235	1.17988e-49
SERPIND1	7.17116	1.02206e-67
MPHOSPH9	7.16984	1.37241e-06
FANCL	7.16715	6.99373e-09
ANAPC7	7.16505	2.53583e-15
ICA1	7.1611	1.24673e-07
FASTKD2	7.1609	3.51761e-14
UQCC1	7.16008	0.000206154
HLA.DRB5	7.15707	6.6075e-56
ANP32E	7.15412	5.60749e-77
TBRG4	7.1504	5.65314e-10
HMMR	7.14829	4.71516e-58
MELK	7.14808	2.38997e-27
ALG8	7.14803	3.89386e-11
WDYHV1	7.14592	0.000605876
UMPS	7.14245	1.03346e-05
GMPS	7.14149	6.59328e-33
CKAP2	7.13173	5.86709e-24
MRPS27	7.131	2.04963e-14
G2E3	7.12789	1.45188e-13
NUSAP1	7.1248	9.86481e-17
AIMP2	7.12184	5.10248e-24
UGP2	7.1119	6.19538e-19
GRPR	7.10672	2.99425e-23
TMEM69	7.10323	5.49407e-05
COMMD10	7.10153	0.00137716
DTWD1	7.09662	4.78633e-15
G6PC3	7.09331	5.91702e-52
DPYSL2	7.09275	2.39037e-49
ANLN	7.09221	6.11823e-35
TFF1	7.09016	3.23897e-06
TDP2	7.085	2.62336e-20
MED21	7.08108	4.86402e-17
KLF6	7.07931	4.22229e-34
EFTUD2	7.07834	3.58373e-18
CDCA3	7.07639	9.79831e-12
NUP54	7.05734	2.41947e-12
F3	7.05576	5.08469e-27
MCM3	7.05564	1.16501e-47
NUP88	7.0493	3.50394e-14
GSTK1	7.04653	1.5477e-31
MTHFD1	7.04577	4.27266e-30
SULT1A2	7.04346	2.48654e-91
FANCB	7.02341	2.22449e-36
NDUFAF5	7.02296	1.65587e-09
POLB	7.01754	3.42885e-21
RGN	7.01511	9.06817e-57
CCL2	7.0116	2.15788e-14
ICE2	7.00573	9.52971e-18
SLC25A20	7.00299	6.59793e-23
KIF22	7.00276	4.77854e-16
DKC1	6.99972	3.35749e-17
BRIX1	6.99912	7.3694e-34
FUCA1	6.99153	5.15177e-24
NPRL2	6.98941	0.000455021
ATL2	6.98817	0.000765791
TGIF1	6.98751	7.69202e-23
ODF2L	6.97842	6.77544e-09
NVL	6.97722	0.006503
DDAH1	6.97364	1.63009e-20
SF3B3	6.97104	4.15923e-23
ACTC1	6.96551	8.43053e-48
NUF2	6.96513	7.41231e-28
QTRTD1	6.95605	6.52734e-16
GEMIN2	6.95081	2.5562e-18
LMO7	6.94919	1.40463e-10
PPP1R7	6.94793	1.36904e-06
TNNI3	6.9457	4.96585e-32
APEH	6.94363	0.000189092
WIPI1	6.94344	3.15124e-07
RRM1	6.94223	3.16309e-39
WARS	6.94055	7.88663e-09
WDR54	6.93683	1.40857e-25
GNPNAT1	6.92804	3.53618e-19
PARPBP	6.92263	4.90449e-42
CKS2	6.91381	5.92297e-40
LGALS2	6.91339	6.513e-95
SIL1	6.91122	1.53816e-11
NUP37	6.90913	4.3468e-21
NODAL	6.90547	1.14592e-41
PEF1	6.90409	4.15127e-06
LAMB1	6.90323	5.35885e-32
ZIC2	6.90114	4.05317e-71
DNAH14	6.89689	0.0045518
MIS18BP1	6.89611	8.81221e-39
EEF1E1	6.89474	1.5442e-29
INMT	6.89369	1.52562e-29
F2RL1	6.88609	3.40489e-43
MRPL1	6.8854	2.52982e-15
KNG1	6.87554	7.37184e-47
FEN1	6.86948	4.55918e-53
RFC2	6.85362	6.56454e-24
CENPE	6.8514	2.42627e-38
RAB25	6.84481	4.65198e-12
TMEM177	6.84293	2.80075e-06
CMC1	6.84148	6.83443e-08
IL6ST	6.84043	1.01401e-38
ADSL	6.83998	3.87317e-27
AGTRAP	6.82093	4.13525e-27
NUDT15	6.82023	2.57418e-27
TEX10	6.81987	1.95636e-16
CUBN	6.81874	5.43944e-51
IQCB1	6.81699	6.54431e-12
ZNF561	6.81164	3.38046e-06
CREB1	6.80787	9.44621e-07
USP7	6.80785	1.65131e-06
C19ORF48	6.80709	2.21117e-20
MCM6	6.80405	5.23929e-20
POP5	6.79155	9.78057e-28
FAM64A	6.79049	4.43532e-61
FAM151A	6.78693	1.80139e-58
GPN3	6.77765	4.93551e-22
HSPE1.MOB4	6.77456	3.74851e-05
DSN1	6.76904	1.83522e-21
VPS72	6.76261	1.04408e-19
FAM13A	6.75498	1.56812e-17
TIPIN	6.7533	3.58778e-23
SLC7A3	6.75248	8.27518e-72
SKA3	6.75222	1.90247e-77
HMGN4	6.75085	1.59933e-12
PPIL1	6.74546	6.586e-15
DECR1	6.74106	0.00380652
AMZ2	6.7409	5.61296e-17
STX8	6.74013	0.000195246
SFRP1	6.73892	3.34106e-14
KLHL7	6.73877	2.42296e-07
LAMC1	6.73548	3.51866e-38
CDK4	6.73047	2.45832e-33
TMEM150C	6.72915	0.00044783
TFRC	6.72828	3.5678e-10
WDHD1	6.72261	3.93588e-46
SLC7A6	6.72216	8.9237e-24
ISY1	6.71693	0.00701535
MTUS1	6.71111	4.94363e-22
FBL	6.71069	1.0759e-32
ORC4	6.70899	1.54862e-12
BZW2	6.70768	5.54252e-29
MAP1B	6.70666	4.37252e-58
COQ3	6.70554	1.264e-19
C12ORF10	6.69988	2.30827e-18
CPSF3	6.69356	1.28891e-25
ANAPC4	6.69106	5.19426e-07
HMGCL	6.69076	2.52113e-08
LRR1	6.68953	6.40058e-26
ASPH	6.68714	8.59768e-30
SAAL1	6.6855	2.51589e-22
DPAGT1	6.68258	1.21739e-08
ZFYVE21	6.67535	1.22338e-11
ARG2	6.67393	6.47766e-30
SLC35D2	6.66392	1.58826e-27
DGAT1	6.65917	6.39128e-56
CKS1B	6.65532	1.58173e-43
SMOX	6.65409	3.82352e-05
NOL10	6.65109	1.24912e-15
TUBB6	6.64856	1.7982e-18
TATDN3	6.64825	1.16553e-14
ARL6IP6	6.64767	2.02004e-27
NT5DC2	6.64694	2.5004e-10
EBNA1BP2	6.64582	2.29636e-28
C11ORF74	6.64288	4.98815e-10
DUT	6.64064	5.96513e-39
TSFM	6.6387	6.46209e-09
CRYZL1	6.63543	0.00113659
LAPTM4B	6.62941	1.29138e-49
ITGB5	6.62879	1.20251e-10
PYGL	6.62723	7.46891e-19
WDR74	6.62422	4.09951e-13
MMS22L	6.62295	8.55527e-29
CUEDC2	6.61603	3.05378e-09
SLC38A2	6.61238	1.33748e-22
OAZ2	6.61076	1.23684e-29
NUDT1	6.60821	7.16734e-39
YAE1D1	6.60342	5.26539e-05
RNASE4	6.602	6.74624e-75
PREB	6.59845	0.00419159
B4GALT3	6.59819	0.00666203
SULF2	6.5978	1.21523e-22
C9ORF72	6.59434	6.55832e-06
PIH1D1	6.59378	1.01597e-15
SDAD1	6.59363	2.64126e-17
TTC39C	6.59207	4.26512e-07
APOC1	6.58831	1.17372e-75
KIFAP3	6.58813	0.00554202
PSIP1	6.58493	1.01048e-71
ZDHHC4	6.58443	2.30234e-06
YARS	6.58259	1.93428e-27
THOC1	6.57946	3.88793e-12
SH3BGRL	6.57879	0.00147906
MTMR2	6.57711	3.51987e-08
CUTC	6.57609	3.37963e-06
DCTPP1	6.57073	1.30537e-40
SUPV3L1	6.56812	6.15121e-06
DHCR7	6.56381	0.00048397
MCRS1	6.56372	3.95876e-15
NEDD4L	6.5625	1.30099e-09
HSD17B14	6.56209	1.25823e-24
UBE2E3	6.56067	2.42622e-33
NTHL1	6.56063	4.26152e-54
LTV1	6.55362	1.11986e-15
ZNF581	6.55006	7.77379e-26
SEC22C	6.54891	3.09381e-11
RCAN1	6.54817	6.26153e-38
NAA50	6.54723	1.58346e-30
KIZ	6.54602	2.97547e-14
MTX2	6.54386	1.19991e-14
SUV39H2	6.54172	8.2666e-13
SQLE	6.54121	2.3324e-11
CCDC169	6.53962	1.12682e-22
TADA1	6.53879	1.22056e-07
IFNGR1	6.53765	5.17131e-10
ACAT2	6.53516	1.9594e-14
METTL3	6.53454	8.49327e-08
CDK2AP1	6.5334	7.12042e-18
EMC2	6.53305	0.00192873
ASRGL1	6.53116	9.0758e-12
MCM5	6.52973	6.35988e-22
TRNT1	6.52783	9.5914e-12
POLR3E	6.52492	7.68335e-07
ENO2	6.52281	2.37603e-10
TIMMDC1	6.52223	3.62371e-06
HAUS4	6.52125	5.48486e-20
GPRC5C	6.52031	0.000162538
FN1	6.51583	9.25934e-65
OPA1	6.51405	0.00622165
SLC44A2	6.50811	1.19404e-15
TRIT1	6.50763	3.95938e-06
GALE	6.50553	3.60164e-09
MRPL2	6.50544	0.0003782
PLTP	6.50277	7.06478e-19
HMBS	6.49276	1.50101e-20
MRPS11	6.49247	4.05722e-05
BRCA2	6.49216	4.20753e-33
BRCA1	6.49052	1.9294e-16
TRIP13	6.48279	1.10022e-25
CFAP97	6.47474	3.34626e-08
BRMS1	6.47113	1.59374e-05
TAF9B	6.47029	1.4263e-08
TTI2	6.46605	8.04474e-15
CENPH	6.46556	2.86223e-48
TSR1	6.46113	3.35968e-15
HMGN5	6.45901	1.26805e-25
LGALS4	6.45441	4.82399e-56
HSDL2	6.44536	3.80988e-10
CHTF18	6.44139	1.7347e-12
SKIV2L2	6.44083	2.00598e-13
GTF2H3	6.43801	0.00161322
EXOSC8	6.43582	3.40031e-37
LSM10	6.42855	4.90304e-08
GTF3C2	6.42579	4.74859e-06
CCDC126	6.42448	6.92612e-05
NARS2	6.42146	3.53023e-13
NOL11	6.42113	3.2816e-19
GPATCH4	6.41321	2.25767e-19
EIF2B3	6.4119	4.72636e-20
STEAP1	6.41182	3.33438e-08
PTGR1	6.41089	1.32888e-47
CCDC66	6.41088	2.17531e-09
GEMIN7	6.41067	3.39384e-08
CCDC138	6.41058	1.26014e-16
TSN	6.40458	7.29912e-20
FGFR1	6.40453	1.32902e-30
HPR	6.40267	3.37178e-63
ARL15	6.39962	2.15467e-07
TRIAP1	6.39798	1.67151e-11
CNN2	6.39589	3.40782e-46
GOT1	6.39565	3.71722e-05
PIK3R1	6.39517	1.98885e-05
MOV10	6.39491	2.4811e-13
GCHFR	6.39311	7.57906e-15
DNAJB9	6.38802	0.00216074
USP28	6.38516	2.81073e-17
TPGS2	6.38502	1.15579e-23
CALML4	6.38394	1.19181e-55
UCK2	6.38325	6.57636e-15
GLMN	6.38174	7.23668e-12
LAMA1	6.37752	1.89925e-26
MRPL15	6.37664	2.01158e-22
NME1	6.37627	3.1329e-41
USP11	6.36924	1.207e-09
DTYMK	6.36695	1.68735e-29
ATP5SL	6.36652	1.38567e-05
EIF3J	6.36564	7.00895e-05
TMEM97	6.36519	1.05215e-33
ZUFSP	6.36416	0.0010532
EPSTI1	6.36328	5.9304e-32
ARL14EP	6.36326	1.71087e-05
EXOSC1	6.35214	5.35172e-13
M6PR	6.35178	9.02953e-07
ELP6	6.35105	1.10469e-05
MRPL10	6.34664	1.10631e-25
S100A13	6.34187	2.55733e-50
RIN2	6.34049	1.48517e-18
RFC5	6.33985	1.91239e-13
USP3	6.33872	4.10727e-07
TIMM50	6.3384	2.27833e-20
PLAA	6.33577	5.6358e-10
ACN9	6.33411	8.12214e-14
AAMP	6.33244	1.33943e-07
ORC5	6.32718	1.75021e-12
PLA2G16	6.31814	0.000801888
UROD	6.31704	1.19947e-16
PPAPDC1B	6.3168	3.89469e-05
FLAD1	6.31573	6.68325e-10
ISG20	6.31467	6.7105e-12
HIST1H4C	6.31348	5.44722e-19
BBS7	6.31272	1.58875e-12
OIP5	6.31269	1.86128e-32
MLH1	6.31165	0.000101944
SLC39A5	6.31115	5.04991e-70
ECSIT	6.30718	2.28918e-05
MT1E	6.30654	0.000510217
CHCHD6	6.30644	1.3271e-20
HARS	6.30419	7.73327e-05
USB1	6.30336	5.74223e-25
MRS2	6.30269	2.40275e-21
CXCR4	6.30259	9.28309e-09
UBLCP1	6.30185	1.8674e-21
MRPS9	6.30134	3.69405e-31
ZNF101	6.30064	1.44279e-20
TRIM28	6.30062	1.63381e-30
CDC6	6.29567	3.10032e-48
NUP107	6.29521	2.42652e-23
HDHD1	6.29244	1.26393e-06
MRPS2	6.28678	6.18833e-17
MECR	6.28519	0.00683522
MDK	6.28127	2.36961e-17
PTPRZ1	6.27688	1.31994e-43
ESCO2	6.27179	1.71579e-15
FTSJ2	6.26941	6.86141e-09
SMC6	6.26921	2.01396e-20
HDHD3	6.26872	1.29628e-09
SUCLA2	6.26408	6.52499e-16
TMEM126B	6.26386	5.91284e-18
ZNF146	6.26376	1.23081e-28
PSPH	6.26273	0.00652103
TTK	6.26012	1.38046e-27
AMHR2	6.25623	1.41099e-10
PRKCI	6.25569	2.78863e-08
SALL2	6.25519	2.43448e-55
EED	6.25462	0.000998612
RAD1	6.25423	2.33539e-19
HSD17B7	6.2517	3.67316e-06
LIFR	6.25081	1.40149e-05
WDR3	6.25024	8.53082e-10
SLC35B4	6.24925	7.43374e-10
LIG1	6.24809	3.90943e-25
RAI14	6.24785	1.42458e-15
CLDN4	6.24732	6.87168e-57
SMC2	6.24539	1.62261e-25
C3	6.24522	0.00171229
DCUN1D5	6.24499	3.27656e-34
IDI1	6.24309	3.40914e-05
RABGGTB	6.24162	0.00336178
ARHGAP26	6.23752	1.31003e-17
KIF20A	6.23556	1.33106e-25
TRMT1	6.23342	2.80033e-19
PLAC8	6.23156	1.41745e-52
ITM2A	6.23026	1.14738e-20
RHNO1	6.23021	4.16395e-12
COPS3	6.23003	2.1355e-09
MYOF	6.22451	5.34298e-17
SNRNP25	6.22288	7.45918e-27
KLHDC2	6.22264	1.22526e-06
HSD17B10	6.21796	4.61522e-12
WDR75	6.21618	6.6766e-27
PSMD10	6.21534	0.000609274
ATP1B1	6.21244	4.78481e-54
POLD2	6.21181	2.45732e-39
HAUS2	6.20934	3.19024e-14
MAD2L1BP	6.2069	2.46919e-10
TM4SF5	6.20636	9.94808e-59
RAD54B	6.20581	2.09523e-24
GAL	6.20489	1.83443e-99
YEATS4	6.19925	1.59337e-16
METTL8	6.19604	1.34684e-25
DDHD1	6.19479	8.12152e-06
DBNDD2	6.18961	2.52583e-38
OGFOD1	6.18907	3.74959e-12
CDCA7L	6.18851	4.75351e-106
C6ORF203	6.18677	0.000409866
RANGRF	6.18642	4.49239e-26
CCDC88A	6.18581	5.50479e-31
AAAS	6.18372	8.10173e-06
NBAS	6.18121	4.24133e-21
CRBN	6.17956	5.70839e-05
SYTL2	6.178	2.31918e-42
MPHOSPH6	6.17571	2.77955e-12
SLC39A10	6.17537	3.14703e-44
NCK1	6.17415	0.000163361
ZSWIM8	6.17279	3.80177e-09
EXOSC2	6.17168	1.14005e-19
RABEPK	6.17012	1.75579e-09
IPO5	6.17	1.33201e-38
TKT	6.16917	8.55556e-36
FBXO6	6.16535	1.41698e-26
PPP1R16A	6.16367	5.49018e-25
P2RX4	6.15649	6.18012e-18
NPPB	6.1554	2.90581e-10
RUVBL2	6.15522	6.19203e-20
USP1	6.15425	3.37267e-38
SVIL	6.15355	6.90367e-06
PFKM	6.1534	0.000125379
ZMYM1	6.15142	5.74511e-08
SPDL1	6.14984	1.17828e-15
APOO	6.14824	2.3e-22
BCKDK	6.14414	4.66543e-05
THAP4	6.14247	5.84119e-15
TBCB	6.14074	3.13729e-23
HSD17B2	6.13984	5.26791e-36
ELP2	6.13902	0.00938132
HACL1	6.13878	2.64151e-05
CD200	6.13807	7.20312e-57
NTMT1	6.13786	1.06559e-11
PMM1	6.13465	2.37037e-16
HOOK2	6.13414	7.63798e-12
ATP2C1	6.13285	6.79707e-05
METTL18	6.12952	0.00752667
ACSL5	6.12823	4.38348e-48
PTPN12	6.12755	0.000939016
ABCE1	6.12451	1.36944e-27
GTF2E1	6.12384	3.2546e-12
USP39	6.12314	6.93168e-16
SMLR1	6.11936	7.76286e-71
TUBE1	6.11687	0.00222634
CMPK1	6.11503	2.79777e-16
HMCES	6.11394	2.3057e-08
LEFTY1	6.11188	9.25908e-30
ZDHHC13	6.11051	0.00132423
UNC93A	6.10933	5.05307e-31
YWHAH	6.10815	8.21137e-09
EXTL2	6.10592	2.69906e-15
FBXO22	6.10575	1.57811e-12
NDC80	6.10236	3.39635e-34
PRIM2	6.10127	2.66445e-06
HMGCR	6.09932	0.0030378
NUCB2	6.0972	1.95821e-05
PSEN1	6.09496	0.00864766
PTPRM	6.09375	1.1933e-18
NAA16	6.0929	3.65373e-09
PPCDC	6.09188	3.57941e-08
C1ORF109	6.09109	7.84699e-15
TTC4	6.08573	5.95078e-05
ECI2	6.08362	6.62671e-08
ELOF1	6.08046	7.94122e-14
GPR133	6.07764	1.32666e-62
RAD54L	6.07249	1.98364e-07
ADAM9	6.07163	1.57037e-25
UCHL5	6.07161	3.93651e-05
MAT2B	6.07039	3.67595e-20
NR1H3	6.0683	2.52015e-07
DHRS3	6.06504	5.69717e-05
APPL2	6.06236	3.0977e-10
B3GNT7	6.06094	9.86483e-62
DMKN	6.05994	6.81929e-29
SORBS2	6.05217	1.28717e-08
POLE4	6.04958	0.00750523
PTP4A1	6.04863	4.56349e-09
CFAP20	6.04085	4.10574e-11
PNPT1	6.0377	0.00191384
KIAA0586	6.03624	0.00683014
IDH3B	6.03524	0.00173842
RIOK1	6.03472	1.74258e-07
FANCA	6.0346	2.93827e-13
MRPL16	6.03384	1.18211e-06
ZNF253	6.02842	4.1014e-06
ELOVL6	6.02722	1.8101e-28
SS18	6.02529	0.000148735
ATG101	6.02488	2.02563e-06
COPS7B	6.02004	1.22939e-08
GABPB1	6.01902	7.28132e-05
PPP1R21	6.01684	0.00879049
AGO2	6.01532	0.000773411
MYO10	6.01525	3.63982e-31
HIST1H1C	6.01309	5.81833e-08
SF3A3	6.01052	3.73176e-05
SLC29A1	6.00997	1.35738e-32
SHKBP1	6.00968	0.00159227
LECT1	6.0085	2.11435e-114
FAM118B	6.00817	6.00908e-06
GATA4	6.00623	4.90737e-08
CAAP1	6.00603	0.000226264
DBF4	6.00499	2.79023e-41
POLR1B	6.00227	1.99843e-11
IFT22	6.00146	3.61125e-10
DNA2	5.9949	1.84695e-27
KEAP1	5.99234	9.46119e-07
TMEM14A	5.99128	1.10265e-16
MYCBP	5.99044	2.71894e-15
MGME1	5.98778	1.86727e-28
SEPT10	5.98413	0.00576012
HEXB	5.98412	1.32741e-05
PSMB10	5.98361	0.00392797
CAT	5.98281	4.3276e-08
MRPL49	5.98254	1.78116e-12
ZFP42	5.98049	1.77783e-33
NREP	5.98006	9.81889e-25
MIS18A	5.97902	4.67703e-41
CDCA2	5.9789	1.59111e-05
ALPL	5.97766	2.20948e-19
UCKL1	5.97582	1.02189e-12
SERPINF1	5.97461	0.000917944
PHKA2	5.97445	4.55685e-17
RRM2B	5.97437	7.16748e-11
CMC2	5.97426	3.59431e-12
DPP4	5.97336	1.13462e-46
ZFP62	5.97262	0.00857684
C4ORF27	5.96973	3.96507e-12
FAM46A	5.9683	8.59386e-25
ICT1	5.96689	2.72018e-05
ZNF195	5.96528	3.52196e-15
PAPSS1	5.96408	9.14191e-05
NIFK	5.96304	5.21195e-17
CD320	5.96163	7.0978e-37
BLMH	5.95374	7.98213e-05
R3HDM1	5.95297	1.50217e-08
PCID2	5.95214	1.32048e-10
MYBL2	5.95032	2.89331e-48
SH3BGR	5.94564	2.1974e-05
STARD3NL	5.94547	2.16411e-07
EPB41L2	5.94289	3.8651e-05
METTL21A	5.94289	6.73084e-10
ZNF260	5.94112	1.74981e-05
SLC25A26	5.94035	3.3519e-05
GLUD1	5.94023	7.27924e-21
ARL2	5.93526	2.82656e-36
ZNF567	5.93223	0.00768283
ERAL1	5.93029	6.08631e-14
LRRC40	5.93015	0.00127394
IFRD2	5.92607	2.85768e-05
HDAC2	5.92555	1.11663e-41
SLC39A1	5.92464	3.46676e-15
EPS8L2	5.92227	3.60179e-06
COPS7A	5.92197	0.00105012
MRPS35	5.92152	4.86709e-06
RBBP8	5.91833	6.855e-22
PROSER1	5.91606	6.23271e-18
SIAE	5.91533	1.2369e-28
ACTN1	5.91392	1.49383e-05
HSPA14	5.91343	1.41704e-18
HDAC6	5.91274	4.51543e-06
OBFC1	5.91186	1.04503e-05
TMEM216	5.91013	3.17763e-11
VPS33A	5.9061	8.45733e-06
IFT52	5.90597	8.81273e-12
PPP2R1B	5.90583	1.42123e-09
PPA2	5.90555	0.00333198
TMEM147	5.90359	1.50524e-26
ZSWIM7	5.90337	3.52681e-05
IGF1R	5.90323	7.23477e-09
POLD3	5.90272	4.66726e-34
RAB31	5.90243	7.53564e-08
PIK3R4	5.90218	0.00502168
ELMOD2	5.89598	0.000201535
MRPS12	5.89549	0.00158381
SALL4	5.89485	8.45032e-28
SRM	5.89413	7.99407e-21
MLST8	5.8916	7.09821e-07
CMSS1	5.89077	2.04769e-33
C9ORF78	5.88898	9.79593e-12
IMMP1L	5.88857	0.000737635
METTL1	5.8877	3.41557e-06
SLC10A1	5.88751	7.51769e-57
DHPS	5.88435	2.01988e-05
ECHDC1	5.88081	0.00254467
MYO9A	5.87922	1.78942e-19
TBC1D1	5.87876	9.66088e-06
TIPARP	5.87805	9.04111e-06
TMEM237	5.87738	8.11119e-19
HAVCR1	5.87697	1.20356e-41
MAEA	5.87436	6.51437e-05
MBIP	5.87399	0.000181354
SLC5A6	5.87299	4.57358e-17
GGPS1	5.87196	0.00136944
TAF1B	5.87106	7.36884e-18
ATP5G1	5.87061	4.99691e-14
ZNF232	5.86992	0.00103757
AAR2	5.86741	3.4471e-07
CASC5	5.86717	1.76024e-17
PLG	5.86668	3.25555e-52
MMS19	5.86617	0.000175769
ATP11C	5.86589	0.000577115
TM7SF3	5.86531	0.000295206
HDAC1	5.8648	1.02865e-11
CDKN1A	5.86307	1.8435e-06
S100PBP	5.86213	3.85013e-12
UBAC2	5.86181	0.000291723
EMG1	5.8599	3.38197e-19
UPP1	5.85979	2.15881e-05
NNT	5.85975	1.27409e-09
LRRC1	5.85586	2.15528e-37
PDCD2L	5.85581	3.61959e-15
TYMS	5.85535	2.13132e-16
KATNA1	5.85486	1.66764e-10
ARMC9	5.85423	1.5319e-10
DNMT1	5.85327	5.01819e-37
PPAT	5.85298	6.23387e-37
PPP1CC	5.84797	6.23694e-13
RARRES2	5.84785	2.73443e-53
XPO6	5.84592	1.61031e-15
USP45	5.84387	1.16416e-06
METTL13	5.84214	1.18034e-22
LIAS	5.84136	0.00738541
GRTP1	5.84068	8.23361e-12
ELOVL5	5.8403	4.99247e-17
NMRK2	5.8376	1.60646e-74
IGF2BP3	5.83707	2.19014e-07
CUL2	5.83194	1.76652e-09
TUBA1B	5.8297	2.61165e-67
SAT1	5.8283	1.87599e-148
PDE6D	5.82671	5.41639e-21
HMGB3	5.82669	2.74079e-53
ZMYM6NB	5.82276	7.77173e-06
UFSP2	5.82224	0.000289051
MRTO4	5.82178	2.20454e-24
CPSF6	5.82121	8.60995e-20
SGOL2	5.8202	4.08274e-30
PSME3	5.81837	1.78504e-24
SLC25A17	5.81721	1.10721e-17
AKR1C3	5.81429	3.38614e-12
VPS26A	5.81421	3.89817e-05
PFN2	5.81399	7.55873e-21
TDP1	5.81299	2.08846e-18
GXYLT2	5.81141	8.64305e-19
ZNF208	5.80965	1.17408e-07
EXOC5	5.80937	1.23655e-05
HNRNPH3	5.8064	3.14971e-32
NAA25	5.79737	8.07236e-09
PDPN	5.79732	1.94249e-87
VIL1	5.79477	3.71428e-27
GPN1	5.79364	4.40697e-08
CCDC77	5.79339	2.21312e-14
C21ORF59	5.7919	3.05505e-22
TP53INP2	5.78908	1.06332e-54
SURF2	5.78882	2.30907e-13
C11ORF54	5.78369	5.99562e-07
MID1	5.78246	1.29314e-05
DSCR3	5.78018	1.18252e-09
CRELD1	5.78006	7.59421e-11
SMIM20	5.77638	4.60497e-05
EFNA5	5.77612	0.00155988
IVNS1ABP	5.77549	2.14693e-29
KLC4	5.7745	7.02748e-19
NOSIP	5.77359	2.37706e-20
CAPN2	5.77025	1.33242e-30
SCPEP1	5.76959	2.0966e-11
EXOSC5	5.76866	3.53074e-30
GSTM3	5.76734	6.01226e-22
MYL6B	5.76713	9.84292e-15
SPAG9	5.7667	1.10693e-07
RNF19A	5.76492	2.97162e-25
PMS1	5.76492	9.78936e-19
WRB	5.76037	0.000162219
METTL5	5.75943	4.00147e-30
